# Supplementary material for: Prediction of adolescent depression from prenatal and childhood data from ALSPAC using machine learning
Source: Sci Rep. 2024 Oct 7;14:23282. doi: 10.1038/s41598-024-72158-9 (PMC11458604; doi:10.1038/s41598-024-72158-9)
Supplement: Supplementary file 1 — Supplementary Information 1. [file 41598_2024_72158_MOESM1_ESM.xlsx]

## Sheet: README
Sheet	Description of the sheet	Columns	Description of the column
DepXCleaning	Number of samples and features after cleaning the dataset for predicting age X depression	Description	description of what process has taken place in the data/description of the data
		# of samples
		# of features
DepXPearson	Statistics of partially cleaned dataset for age X depression between the independent and dependent variables (merged features + remove the samples with a missing target variable). This is sorted by pearson_p_val from smallest to largest	VariableName	original variable name + "_" + timestamp, where "d"= days, "m" = months, "y" = years, and +"g" = gestation
		decription	descriptive variable name + "(" + description of what the values mean + ")" + VariableName
		pearson_corr	pearson correlation
		pearson_corr_rank	rank of pearson correlation from highest to lowest
		pearson_p_val	pearson p-value using two-sided alternative
		spearman_corr	spearman correlation
		spearman_corr_rank	spearman correlation rank
		spearman_p_val	spearman p-value using two-sided alternative
		%mis	missing value ratio
		pearson_corr_imp	pearson correlation after using IterativeImputer to impute
		pearson_corr_imp_rank	rank of pearson correlation from highest to lowest after using IterativeImputer to impute
		pearson_p_val_imp	pearson p-value using two-sided alternative after using IterativeImputer to impute
		spearman_corr_imp	spearman correlation after using IterativeImputer to impute
		spearman_corr_imp_rank	spearman correlation rank after using IterativeImputer to impute
		spearman_p_val_imp	spearman p-value using two-sided alternative after using IterativeImputer to impute
Calculations	Calculating numbers written in manuscript for sample size and feature space	Dataset	which dataset the values to the right refer to
		%Sample Size	ratio of sample size after cleaning
		%SS5 Mean	mean across Dep12, Dep13, Dep16, Dep17, and Dep18 of ratio of sample size after cleaning
		%SS5 STD Dev	std dev across Dep12, Dep13, Dep16, Dep17, and Dep18 of ratio of sample size after cleaning
		Remove Fts	number of features removed when removing features >= age 11, were constant, or had a proportion of missing values >= 60%
		RF5 Mean	mean across Dep12, Dep13, Dep16, Dep17, and Dep18 of number of features removed when removing features >= age 11, were constant, or had a proportion of missing values >= 60%
		RF5 STD Dev	std dev across Dep12, Dep13, Dep16, Dep17, and Dep18 of ratio of number of features removed when removing features >= age 11, were constant, or had a proportion of missing values >= 60%
		%Remove PearsonPval	ratio of total number of features removed when restricting Pearson Correlation p-val < 0.05
		%RP5 Mean	mean across Dep12, Dep13, Dep16, Dep17, and Dep18 of ratio of total number of features removed when restricting Pearson Correlation p-val < 0.05
		%RP5 STD Dev	std dev across Dep12, Dep13, Dep16, Dep17, and Dep18 of ratio of total number of features removed when restricting Pearson Correlation p-val < 0.05

## Sheet: Dep12Cleaning
Description	# of features	# of samples
Raw	6163	15645
Merge Features	885	15645
Remove the samples with a missing target variable	885	6715
Remove "ignored variables" (child ID)	884	6715
Remove overly missing variables (>= 60% missing)	763	6715
Remove constant variables	763	6715
Remove variables >= age 11	754	6715
Remove features where the Pearson Correlation p-val is >= 0.05	255	6715
Final	255	6715
Final Depressed	255	357
Final Not Depressed	255	6358

## Sheet: Dep12Pearson
VariableName	description	pearson_corr	pearson_corr_rank	pearson_p_val	spearman_corr	spearman_corr_rank	spearman_p_val	%mis	pearson_corr_imp	pearson_corr_imp_rank	pearson_p_val_imp	spearman_corr_imp	spearman_corr_imp_rank	spearman_p_val_imp
y12CH_Dep_YN_144m	SMFQ depression score >=12 yes/no at age 12 (Higher=more) y12CH_Dep_YN_144m	1	1	0	1	1	0	0	1	1	0	1	1	0
y10CH_Dep_127m	Child score on moods and feelings questionnaire (depression) at 10 years (Higher=more) y10CH_Dep_127m	0.22	3.5	3.46722e-65	0.18	4.5	2.17883e-43	0.0996277	0.2	3	4.20056e-62	0.16	3	2.30391e-41
fddp130_120m	Depression Score at Focus 10 assessment: F10+ (Higher = more) fddp130_120m	0.22	3.5	3.46722e-65	0.18	4.5	2.17883e-43	0.0996277	0.2	2	4.20056e-62	0.16	2	1.1934e-41
y10CH_Dep_YN_127m	SMFQ depression score >=12 yes/no at age 10 (Higher=more) y10CH_Dep_YN_127m	0.19	5	5.7161e-49	0.19	3	5.7161e-49	0.0996277	0.17	4	4.88012e-47	0.14	4	5.69483e-30
Global_116m	SDQI - global self-esteem (Higher = better at school work) Global_116m	-0.14	7	2.31707e-24	-0.1	9	1.39834e-14	0.170663	-0.12	5	3.85305e-23	-0.09	9	4.08703e-14
ku709b_108m	DV: SDQ - Peer problems score (prorated) (Higher = more.) ku709b_108m	0.12	8	4.33699e-21	0.11	7	1.12766e-15	0.152792	0.11	7	3.10826e-19	0.11	5	5.63831e-18
Friends_116m	SDQI - Child is popular with friends (Higher = more popular with friends.) Friends_116m	-0.12	9	4.06476e-20	-0.1	11	2.69507e-14	0.162472	-0.11	6	1.53626e-19	-0.1	7	4.51383e-15
ku710b_108m	DV: SDQ - Total difficulties score (prorated) (Higher = more.) ku710b_108m	0.12	10	2.26218e-18	0.1	8	6.56015e-15	0.155175	0.1	9	8.35929e-17	0.09	8	8.17839e-15
ku673b_91m	DV: SMFQ depression score (prorated) (Higher = more) ku673b_91m	0.11	11	7.50879e-18	0.09	13	9.04287e-13	0.152643	0.1	8	6.97441e-18	0.1	6	4.76879e-16
Appearance_116m	SDQI - Child is pleased with physical appearance (Higher = more good looking.) Appearance_116m	-0.11	13	3.00284e-16	-0.09	20	2.52323e-11	0.179598	-0.1	10	2.4014e-16	-0.08	15	5.23056e-12
Math_116m	SDQI - Child is good at math (Higher = better at school work) Math_116m	-0.11	14	7.17346e-16	-0.09	19	7.59762e-12	0.160089	-0.1	11	4.68283e-16	-0.09	11	3.30922e-13
Athletics_116m	SDQI - Child is good at athletics (Higher = better at sports) Athletics_116m	-0.1	15	1.17202e-14	-0.09	16	3.26021e-12	0.160089	-0.09	12	7.19324e-15	-0.09	13	7.62175e-13
Parents_116m	SDQI - Child's relationship with parents (Higher = gets along with parents) Parents_116m	-0.1	18	5.36933e-13	-0.09	18	7.86614e-12	0.161727	-0.09	13	3.44033e-13	-0.09	10	6.54495e-14
LifeEvents103_103m	Weighted Life Events Score (Higher=more) LifeEvents103_103m	0.09	21	4.31559e-12	0.08	35	6.00073e-09	0.162621	0.08	16	2.64248e-11	0.07	25	1.33367e-08
School_116m	SDQI - Child is good at school (Higher = better at school work) School_116m	-0.09	24	3.59225e-11	-0.07	50	1.55042e-07	0.160536	-0.08	17	8.26739e-11	-0.06	40	2.3357e-07
f8se126_96m	Self Esteem: Global Self Worth Score: F@8 (Higher = more competence) f8se126_96m	-0.09	23	5.36993e-11	-0.08	27	1.60551e-09	0.191363	-0.09	14	8.47325e-13	-0.09	14	2.59122e-12
kv7000_120m	K1: In past month child has been very sad (Higher=more) kv7000_120m	-0.08	26	1.66683e-10	-0.08	23	1.66683e-10	0.159494	-0.08	15	6.74216e-12	-0.09	12	6.52954e-13
sa165b_90m	DV: SDQ peer problems score (prorated) (Higher = more) sa165b_90m	0.11	12	4.64405e-10	0.1	10	1.25517e-08	0.534028	0.07	20	1.6844e-09	0.07	31	4.68112e-08
b352a_18wg	Anxiety subscale of CCEI in HAB (Higher = more) b352a_18wg	0.08	32	1.77434e-09	0.08	32	1.27365e-09	0.131497	0.07	19	1.52498e-09	0.07	20	8.30361e-10
kq346e_81m	DV: SDQ Peer Problems Score (prorated) (Higher = more.) kq346e_81m	0.08	33	6.45242e-09	0.07	59	7.30746e-07	0.189129	0.07	28	3.78546e-08	0.05	64	8.50231e-06
b371_18wg	Edinburgh Postnatal Depression Score in HAB (0=not depressed, 30= very depressed) b371_18wg	0.07	41	8.92794e-09	0.07	48	3.75062e-08	0.123902	0.07	23	1.09807e-08	0.07	30	4.23768e-08
kq346f_81m	DV: SDQ Total Behavioural Difficulties Score (prorated) (Higher = more.) kq346f_81m	0.08	35	1.14003e-08	0.07	44	5.97665e-08	0.190618	0.07	27	2.7915e-08	0.06	38	1.41524e-07
sa166b_90m	DV: SDQ total difficulties score (prorated) (Higher = more) sa166b_90m	0.1	16	1.43054e-08	0.09	17	2.59512e-07	0.534028	0.07	29	4.19427e-08	0.08	19	2.69657e-10
h090a_33m	Freq mum felt depressed in past month yes/no (1=yes, 2 = no) h090a_33m	-0.08	39	1.70992e-08	-0.08	41	1.70992e-08	0.161727	-0.07	25	1.85185e-08	-0.07	28	3.53172e-08
kz021_0m	Child sex (1=male, 2=female) kz021_0m	0.07	59	2.05063e-08	0.07	54	2.05063e-08	0.000595681	0.07	24	1.60161e-08	0.07	26	2.14189e-08
ks1001_103m	A1ii: Assessment of childs health in past year (range 1-4 (lower is healthier, 1=very healthy, 4= unwell)) ks1001_103m	0.07	40	2.79787e-08	0.07	42	2.96969e-08	0.18347	0.07	30	5.88102e-08	0.07	22	4.34615e-09
c579_32wg	Maternal depression subscale of CCEI in YP (0=not depressed, 16=very depressed) c579_32wg	0.07	49	3.51487e-08	0.07	65	4.11154e-07	0.134624	0.07	22	7.52823e-09	0.07	29	3.98222e-08
ku707b_108m	DV: SDQ - Emotional symptoms score (prorated) (Higher = more.) ku707b_108m	0.07	44	3.62347e-08	0.07	67	9.354e-07	0.154133	0.06	34	1.51302e-07	0.06	37	1.22535e-07
h090_33m	Freq mum felt depressed in past mth (range 1-3, higher = less frequent) h090_33m	-0.07	50	8.62136e-08	-0.08	40	1.89141e-08	0.16828	-0.06	32	1.28621e-07	-0.07	34	6.37501e-08
b354a_18wg	Maternal Depression subscale of Crown Crisp Experiential Index in HAB (0=not depressed, 16 = very depressed) b354a_18wg	0.07	54	9.70155e-08	0.07	61	3.00379e-07	0.131497	0.06	36	2.13582e-07	0.06	43	5.21421e-07
h200b_33m	DV: Edinburgh postnatal depression scale score (prorated) (Higher = more) h200b_33m	0.07	51	1.00315e-07	0.07	51	2.09827e-07	0.166046	0.07	31	9.64277e-08	0.07	36	9.31884e-08
sa180_90m	D23: Degree of emotional/attentional/behavioural difficulties child has (Higher = more) sa180_90m	0.1	17	1.02311e-07	0.09	14	2.83986e-07	0.555622	0.06	35	1.83306e-07	0.06	52	1.99114e-06
LEsum103_103m	Number of life events to child (sum from 6mos to 8y7mo) (Higher=more) LEsum103_103m	0.07	53	1.43734e-07	0.06	70	2.92591e-06	0.162621	0.06	41	5.09292e-07	0.06	54	2.48546e-06
c601_32wg	Edinburgh Postnatal Depression Score with missing values (0=not depressed, 30= very depressed) c601_32wg	0.07	63	3.0409e-07	0.07	55	1.12351e-07	0.104542	0.06	40	2.5677e-07	0.07	35	9.03984e-08
kr815_91m	DV: DAWBA DSM-IV clinical diagnosis - Pervasive development disorder (1= Yes, 2 = No) kr815_91m	-0.07	55	3.09877e-07	-0.07	52	3.09877e-07	0.185257	-0.06	50	2.11361e-06	0.01	641	0.262917
ku706b_108m	DV: SDQ - Hyperactivity score (prorated) (Higher = more.) ku706b_108m	0.07	60	3.2292e-07	0.06	73	5.3156e-06	0.152643	0.06	43	6.0905e-07	0.05	75	1.58985e-05
pub109_97m	Frequency of childs participation in vigorous physical activity during past month (Range 1-5, Higher=more) pub109_97m	-0.08	37	5.38085e-07	-0.08	36	3.24231e-07	0.350707	-0.06	38	2.51673e-07	-0.06	41	3.97614e-07
f8se125_96m	Self Esteem: Scholastic Competence Score: F@8 (Higher = more competence) f8se125_96m	-0.07	61	6.07419e-07	-0.06	79	1.46652e-05	0.190469	-0.06	33	1.46917e-07	-0.06	53	2.27092e-06
sa183r_90m	D23c1: Degree to which child's emotional/attentional/behavioural difficulties interfere with peer relationships (Higher = more) sa183r_90m	0.09	22	7.20741e-07	0.1	12	1.89567e-07	0.55726	0.06	49	2.08298e-06	0.05	92	4.56711e-05
LifeEventsTot9y_103m	Weighted life events (sum from 6mos to 8y7mo) (Higher=more) LifeEventsTot9y_103m	0.07	42	8.19097e-07	0.07	46	1.70424e-06	0.347133	0.07	21	6.57804e-09	0.07	21	4.02726e-09
ks1000_103m	A1i: Assessment of childs health in past month (range 1-4 (lower is healthier, 1=very healthy, 4= unwell)) ks1000_103m	0.06	64	1.31627e-06	0.07	49	1.29231e-07	0.173939	0.06	42	6.04253e-07	0.07	24	8.69978e-09
e372a_8w	Anxiety subscale of CCEI (Higher = more) e372a_8w	0.06	71	1.70523e-06	0.06	68	6.00288e-07	0.102755	0.06	48	1.55892e-06	0.06	39	2.2857e-07
Avg_FinDiff_61m	Average Financial Difficulties (Avg of 1y,2y,5y) (Higher = more difficulties, scale 0 to 20 (average of 5 items)) Avg_FinDiff_61m	0.06	75	2.16441e-06	0.06	83	5.44597e-06	0.0951601	0.06	51	2.21354e-06	0.06	50	1.70808e-06
kr367b_91m	DV: General anxieties score (prorated) (Higher = more) kr367b_91m	0.06	65	2.16928e-06	0.06	75	1.12379e-05	0.190916	0.06	39	2.55836e-07	0.07	32	5.21264e-08
kr459b_91m	DV: Attention symptoms score (prorated) (Higher = more) kr459b_91m	0.06	68	3.69351e-06	0.05	131	0.000791639	0.193745	0.06	46	1.48844e-06	0.05	84	2.83245e-05
g274_21m	Crown Crisp - Depression subscale (Higher = more) g274_21m	0.06	74	4.26119e-06	0.06	88	1.80441e-05	0.156962	0.06	45	8.31777e-07	0.06	44	6.51708e-07
kr011_91m	A1ii: Respondent's assessment of child's health in past year (range 1-4 (lower is healthier, 1=very healthy, 4= unwell)) kr011_91m	0.06	73	6.0513e-06	0.06	81	1.54821e-05	0.18615	0.06	55	5.58742e-06	0.05	67	9.9643e-06
ku708b_108m	DV: SDQ - Conduct problems score (prorated) (Higher = more.) ku708b_108m	0.06	79	6.23689e-06	0.05	106	9.71704e-05	0.152792	0.05	59	1.00019e-05	0.06	51	1.84663e-06
j012a_47m	MUM Had Depression >1 YR y/n (1=yes, 2 = no) j012a_47m	-0.06	78	6.53552e-06	-0.06	74	6.53552e-06	0.158451	-0.06	52	2.47141e-06	-0.06	49	1.11854e-06
sa014_90m	A1e: Teacher's rating of child for age - games/gymnastics (Range 1-5, 1 = very good, 5 = poor) sa014_90m	0.08	31	7.96117e-06	0.07	43	2.90903e-05	0.534326	0.07	26	2.33359e-08	0.07	33	6.30521e-08
sa039a_90m	DV: Child has ever had developmental delay (1=yes, 2 = no) sa039a_90m	-0.08	30	8.3117e-06	-0.08	31	8.3117e-06	0.538198	-0.05	67	2.30529e-05	-0.02	537	0.126911
sa181r_90m	D23a: Duration of child's emotional/attentional/behavioural difficulties (Higher = more) sa181r_90m	0.08	28	8.53763e-06	0.08	24	7.10394e-06	0.572897	0.06	47	1.55823e-06	0.06	46	7.97449e-07
g120_21m	FREQ Mum felt depressed in past month (Range 1-4, 1 = almost always, 4 = not at all) g120_21m	-0.06	85	8.95266e-06	-0.06	91	2.32088e-05	0.148771	-0.05	63	1.43674e-05	-0.05	74	1.57103e-05
h178b_33m	DV: CCEI anxiety subscale score (prorated) (Higher = more) h178b_33m	0.06	84	1.0655e-05	0.06	71	3.91179e-06	0.164706	0.05	61	1.17632e-05	0.05	65	9.38622e-06
g290_21m	Edinburgh Post-natal Depression Score (Higher = more) g290_21m	0.06	91	1.28055e-05	0.06	77	7.81218e-06	0.15309	0.05	57	7.0636e-06	0.06	45	7.82263e-07
n1061r_97m	A3v: Mother has ever had severe depression (1=yes, 2 = no) n1061r_97m	-0.06	86	1.64059e-05	-0.06	80	1.64059e-05	0.192256	-0.06	44	8.01598e-07	-0.08	16	1.45978e-11
f173_8m	Anxiety subscale of CCEI (Higher = more) f173_8m	0.06	96	1.71583e-05	0.05	112	0.000130113	0.123753	0.05	62	1.28293e-05	0.05	76	1.80047e-05
kr492b_91m	DV: Awkward behaviours score (prorated) (Higher = more) kr492b_91m	0.06	87	1.71626e-05	0.07	56	5.55512e-07	0.19449	0.05	56	6.84648e-06	0.07	23	5.00072e-09
f8fs120_96m	F&S Friends score: F@8 (Lower = more positive friendships) f8fs120_96m	0.06	94	2.05096e-05	0.05	110	0.000180963	0.168429	0.05	58	7.41486e-06	0.05	72	1.38211e-05
sa045b_90m	DV: Child has ever been considered for statementing (1=yes, 2 = no) sa045b_90m	-0.08	36	2.11849e-05	-0.08	37	2.11849e-05	0.547729	-0.05	71	3.95102e-05	-0.01	646	0.271421
e376a_8w	Depression subscale of CCEI (0=not depressed, 16=very depressed) e376a_8w	0.05	101	2.39289e-05	0.05	93	2.06693e-05	0.102904	0.05	60	1.09527e-05	0.06	59	3.99037e-06
h735_33m	Financial Difficulties score (Higher = more difficulties, scale 0 to 20 (average of 5 items)) h735_33m	0.06	98	3.04767e-05	0.05	96	4.8208e-05	0.164706	0.05	70	3.64474e-05	0.05	79	1.97744e-05
g269_21m	Crown Crisp - Anxiety (prorated) (Higher = more) g269_21m	0.05	100	3.22253e-05	0.05	107	0.000105095	0.143857	0.05	64	1.65368e-05	0.05	87	3.29275e-05
sa129b_90m	DV: Awkward/troublesome behaviours score (prorated) (Higher = more) sa129b_90m	0.07	43	3.75796e-05	0.08	28	6.00248e-06	0.534177	0.05	76	6.77889e-05	0.04	167	0.000747569
pub209_115m	Frequency of childs participation in vigorous physical activity during past month (Higher=more) pub209_115m	-0.06	90	4.05506e-05	-0.06	90	7.05827e-05	0.254952	-0.05	79	8.09176e-05	-0.04	144	0.000357843
c573_32wg	Anxiety subscale of CCEI in YP (Higher = more) c573_32wg	0.05	107	4.83723e-05	0.05	116	0.000175109	0.131646	0.05	69	3.35884e-05	0.05	106	9.14687e-05
sa123b_90m	DV: Awkward behaviours score (prorated) (Higher = more) sa123b_90m	0.07	47	5.17056e-05	0.08	25	3.94899e-06	0.534177	0.05	82	9.39778e-05	0.04	156	0.000504277
j100_47m	FREQ MUM felt Depressed in Past Month (Range 1-3, higher = more) j100_47m	-0.05	103	5.59576e-05	-0.05	119	0.000237237	0.159643	-0.05	77	7.30826e-05	-0.05	96	6.12545e-05
h184b_33m	DV: CCEI depression subscale score (prorated) (Higher = more) h184b_33m	0.05	102	5.89246e-05	0.06	89	2.51037e-05	0.166195	0.05	66	2.06746e-05	0.06	60	4.55581e-06
sa045a_90m	DV: Child is statemented (1=yes, 2 = no) sa045a_90m	-0.07	45	5.90055e-05	-0.07	45	5.90055e-05	0.547729	-0.04	115	0.000661871	0	807	0.757391
b587_18wg	Mom separated since pregnancy (Range 1-5, reversed (5 did not happen, 1 happened and affected a lot)) b587_18wg	-0.05	108	5.91538e-05	-0.05	127	0.000422375	0.139241	-0.05	75	6.67075e-05	-0.04	211	0.00192882
pc095_8w	Unwarranted anxiety in past WK (Range 1-4, 1=Not at all, 4 = often) pc095_8w	0.06	81	6.33349e-05	0.06	85	9.06102e-05	0.315413	0.05	74	6.32739e-05	0.05	82	2.34036e-05
g227_21m	Social support score: missing items put to mode (0-30 (higher more support)) g227_21m	-0.05	109	6.47919e-05	-0.05	114	0.000168122	0.146091	-0.05	73	4.5759e-05	-0.05	97	6.81588e-05
sa182r_90m	D23b: Degree to which child's emotional/attentional/behavioural difficulties upset child (Higher = more) sa182r_90m	0.07	46	7.43245e-05	0.09	22	3.52848e-06	0.559345	0.04	101	0.000298922	0.04	143	0.000350652
PhysicalAbuse_103m	Sum of periods with physical abuse (from 6 mos to 8y7mo) (Higher=more) PhysicalAbuse_103m	0.06	80	7.87334e-05	0.05	98	0.000361542	0.351303	0.06	53	3.69796e-06	0.06	57	3.55365e-06
sa163b_90m	DV: SDQ emotional symptoms score (prorated) (Higher = more) sa163b_90m	0.07	52	7.90679e-05	0.07	62	0.000182274	0.534028	0.05	87	0.000131807	0.05	80	2.24639e-05
l3011r_73m	C2b: Respondent has had/continued to have depression since study child's 5th birthday (1=yes, 2 = no) l3011r_73m	-0.05	105	8.12265e-05	-0.05	101	8.12265e-05	0.191958	-0.05	65	2.06406e-05	-0.06	61	5.17196e-06
h013a_33m	Mum had depression > CH18 mths (1=yes, 2 = no) h013a_33m	-0.05	114	9.21907e-05	-0.05	105	9.21907e-05	0.161727	-0.05	85	0.000106758	-0.05	124	0.000170491
Emotional69mos_69m	EAS emotionality (prorated) (Higher = more) Emotional69mos_69m	0.05	111	0.000103194	0.06	86	2.1739e-05	0.189724	0.05	72	3.99271e-05	0.06	55	3.30401e-06
sa090b_90m	DV: Attention symptoms score (prorated) (Higher = more) sa090b_90m	0.07	56	0.000108801	0.05	97	0.00247011	0.53373	0.05	91	0.000174788	0.05	88	3.54127e-05
g120a_21m	Mum felt depressed in past month (1=yes, 2 = no) g120a_21m	-0.05	121	0.000116309	-0.05	108	0.000116309	0.142368	-0.05	90	0.000160621	-0.05	83	2.58101e-05
e391_8w	Edinburgh Postnatal Depression Score with missing values (0=not depressed, 28= very depressed) e391_8w	0.05	130	0.000137984	0.05	99	3.01376e-05	0.102755	0.05	83	9.77003e-05	0.05	71	1.36731e-05
kq378b_81m	Weighted life events score since child's 5th birthday (prorated) (Higher=more) kq378b_81m	0.05	117	0.000140885	0.05	109	0.00019378	0.187342	0.05	93	0.000180372	0.05	93	4.64993e-05
kq346b_81m	DV: SDQ Hyperactivity Score (prorated) (Higher = more.) kq346b_81m	0.05	116	0.00014272	0.05	135	0.000890644	0.190022	0.05	95	0.000195934	0.04	181	0.000981888
f179_8m	Depression subscale of CCEI (Range 0-16, higher = more) f179_8m	0.05	124	0.000143679	0.05	115	0.000152148	0.127625	0.05	68	2.52242e-05	0.05	66	9.39166e-06
sa184r_90m	D23c2: Degree to which child's emotional/attentional/behavioural difficulties interfere with own learning (Higher = more) sa184r_90m	0.07	57	0.000167107	0.08	33	1.87259e-05	0.55726	0.04	125	0.000904539	0.04	204	0.00173362
FinDiff_61m	Financial Difficulties score (Higher = more difficulties, scale 0 to 20 (average of 5 items)) FinDiff_61m	0.05	122	0.000249372	0.05	104	0.000115578	0.193745	0.06	54	4.3516e-06	0.06	47	8.4728e-07
kq346d_81m	DV: SDQ Conduct Problems Score (prorated) (Higher = more.) kq346d_81m	0.05	126	0.00025218	0.04	150	0.00189201	0.189129	0.04	114	0.000657548	0.03	259	0.00427607
pc084a_8w	CCEI Anxiety subscale II (Higher=more) pc084a_8w	0.05	106	0.00028996	0.06	76	5.70102e-05	0.314371	0.04	117	0.000683254	0.05	98	6.85627e-05
kf010_30m	Childs health in past month (range 1-4 (lower is healthier, 1=very healthy, 4= unwell)) kf010_30m	0.05	134	0.000356921	0.04	151	0.00147681	0.148027	0.05	97	0.000222089	0.04	180	0.000935152
LifeEvents69_69m	Weighted Life Events Score (Higher=more) LifeEvents69_69m	0.05	133	0.00043452	0.04	176	0.00368657	0.188235	0.04	110	0.000551631	0.04	234	0.00312744
g214_21m	Negative parenting experience score (range 7-28) g214_21m	-0.05	136	0.000437941	-0.05	111	0.000188054	0.168429	-0.05	84	0.000104463	-0.05	70	1.32637e-05
b587r_18wg	Mom separated since pregnancy (1=yes, 2=no) b587r_18wg	-0.05	140	0.000480337	-0.05	130	0.000480337	0.139241	-0.04	119	0.000728246	-0.03	288	0.00651978
Rhythmicity_24m	Avg Rhythmicity Score (Prorated) avg 6 mos, 24 mos (Higher = more) Rhythmicity_24m	0.04	151	0.000523063	0.04	154	0.0011529	0.0920328	0.04	113	0.000616216	0.04	187	0.00117749
j100a_47m	MUM Felt Depressed in Past Month y/n (1=yes, 2 = no) j100a_47m	-0.05	139	0.000546585	-0.05	129	0.000546585	0.158451	-0.04	118	0.000727913	-0.05	128	0.000217579
Emotional57mos_57m	EAS emotionality (prorated) (Higher = more) Emotional57mos_57m	0.05	138	0.000551381	0.05	124	0.000339658	0.160983	0.04	106	0.000391902	0.04	139	0.000323181
sa093b_90m	DV: Attention/activity symptoms score (prorated) (Higher = more) sa093b_90m	0.06	72	0.000615037	0.05	123	0.00750336	0.533879	0.04	126	0.000908924	0.04	151	0.000402203
g020a_21m	Mum had anxiety or nerves (1=yes, 2 = no) g020a_21m	-0.05	146	0.000633841	-0.05	136	0.000633841	0.142368	-0.04	111	0.000569386	-0.05	94	5.27754e-05
kq379a_81m	Number of life events since child's 5th birthday (Higher=more) kq379a_81m	0.05	141	0.000699066	0.04	160	0.0025517	0.186746	0.04	123	0.000837922	0.04	174	0.000816845
sa126b_90m	DV: Troublesome behaviours score (prorated) (Higher = more) sa126b_90m	0.06	76	0.000721199	0.06	72	0.000680613	0.534177	0.04	130	0.00108218	0.03	321	0.0105345
p1011r_110m	A2b: Mother has had depression in last 3 years (1=yes, 2 = no) p1011r_110m	-0.05	145	0.000745407	-0.05	133	0.000745407	0.16962	-0.04	102	0.000304137	-0.05	81	2.25409e-05
pm3023r_110m	C3d: Wife/partner has had depression, in last 2 years (1=yes, 2 = no) pm3023r_110m	-0.07	62	0.000818773	-0.07	63	0.000818773	0.625912	-0.08	18	3.43109e-10	-0.08	17	6.88414e-11
h480r_33m	Mom has current partner yes/no (0=no, 1=yes) h480r_33m	-0.04	150	0.00081949	-0.04	137	0.00081949	0.16545	-0.04	109	0.000462186	-0.04	175	0.000821965
kr010_91m	A1i: Respondent's assessment of child's health in past month (range 1-4 (lower is healthier, 1=very healthy, 4= unwell)) kr010_91m	0.05	143	0.000821618	0.04	156	0.00213412	0.18615	0.04	122	0.000837509	0.04	141	0.000333769
kr519b_91m	DV: Troublesome behaviours score (prorated) (Higher = more.) kr519b_91m	0.05	144	0.000875485	0.04	157	0.00252855	0.194192	0.05	81	8.26393e-05	0.05	68	1.15415e-05
sa092a_90m	DV: Total # severe attention/activity symptoms (Higher = more) sa092a_90m	0.06	83	0.000980296	0.04	139	0.0127307	0.53373	0.04	137	0.00142778	0.03	287	0.00645952
kr447b_91m	DV: Activity symptoms score (prorated) (Higher = more) kr447b_91m	0.04	149	0.000983337	0.04	149	0.001626	0.193299	0.04	127	0.000924757	0.04	133	0.000267097
h039a_33m	Mum had depression pills > CH18 mths yes/no (1=yes, 2 = no) h039a_33m	-0.04	156	0.000992228	-0.04	144	0.000992228	0.161727	-0.04	129	0.00108039	-0.03	349	0.0145181
h366_33m	Neighbourhood stress score (Higher - more stressful neighborhood) h366_33m	0.04	155	0.00102384	0.04	153	0.00175793	0.167386	0.04	103	0.000305191	0.05	127	0.000214752
sa164b_90m	DV: SDQ conduct problems score (prorated) (Higher = more) sa164b_90m	0.06	88	0.0011031	0.06	69	0.000453093	0.534177	0.04	138	0.00144518	0.04	135	0.000293339
kr422a_91m	DV: Number of mood symptoms (Higher = more) kr422a_91m	0.04	153	0.00124038	0.04	190	0.00580353	0.204765	0.04	135	0.00130191	0.05	86	3.22995e-05
sa062_90m	A6: Frequency child does required homework (Higher = more homework) sa062_90m	-0.06	92	0.00126333	-0.06	87	0.00145823	0.537156	-0.05	94	0.000190335	-0.05	78	1.88417e-05
g840_21m	Financial Difficulties Score (Higher = more difficulties, scale 0 to 20 (average of 5 items)) g840_21m	0.04	158	0.00128871	0.04	191	0.00439008	0.151005	0.05	86	0.000112984	0.05	112	0.000110464
sa185r_90m	D23d: Degree to which child's emotional/attentional/behavioural difficulties burden the teacher/class (Higher = more) sa185r_90m	0.06	82	0.00130417	0.07	66	0.00034632	0.557409	0.04	172	0.00378871	0.04	214	0.00212315
Cdadj_preg_20wg	Cadmium, adjusted for limit of detection ug/l: Pregnancy (time missing, imputing 20wg for now) (Higher is more) Cdadj_preg_20wg	0.07	48	0.00130799	0.08	26	0.000267926	0.706031	0.05	89	0.000151024	0.05	91	4.45321e-05
f922_8m	Social support score with modes for missing values (0-30 (higher more support)) f922_8m	-0.04	164	0.00138894	-0.04	165	0.00187928	0.115115	-0.04	124	0.000876627	-0.04	188	0.00119366
p1210_110m	A7u: Frequency mother has felt depressed in past month (Range 1-3, higher = more) p1210_110m	-0.04	160	0.00150445	-0.04	162	0.00257544	0.169769	-0.05	96	0.000207338	-0.05	117	0.000134247
socsup92_110m	Social support score: average score if min 6 items filled out (range 1-4 (higher more support)) socsup92_110m	-0.04	159	0.00152526	-0.04	143	0.00103082	0.172897	-0.04	121	0.000801871	-0.04	137	0.000296717
sa162b_90m	DV: SDQ hyperactivity score (prorated) (Higher = more) sa162b_90m	0.06	95	0.00158142	0.05	94	0.00217454	0.534028	0.04	154	0.00237033	0.04	241	0.00333776
k1170_61m	A6u: Frequency mother felt depressed in past month (Range 1-4, 1 = almost always, 4 = not at all) k1170_61m	-0.04	157	0.00158749	-0.04	184	0.00440969	0.183917	-0.04	107	0.000404075	-0.04	134	0.000288666
f020a_8m	Had anxiety since birth y/n (1=yes, 2 = no) f020a_8m	-0.04	167	0.00162685	-0.04	159	0.00162685	0.114966	-0.04	142	0.00153537	-0.04	142	0.000345499
sa091a_90m	DV: Total # attention/activity symptoms (Higher = more) sa091a_90m	0.06	97	0.00175428	0.05	128	0.00966389	0.53373	0.04	156	0.00263088	0.02	418	0.0422144
pub204_115m	Child's weight in kg (Higher=more) pub204_115m	0.05	118	0.00182323	0.04	140	0.00678664	0.448846	0.03	219	0.0112472	0.02	457	0.061381
sa033a_90m	DV: Child has ever had emotional & behavioural difficulties (1=yes, 2 = no) sa033a_90m	-0.06	99	0.00194381	-0.06	92	0.00194381	0.5379	-0.03	230	0.0139709	-0.01	794	0.675478
d801_12wg	Social support score: modes/missing data (0-30 (higher more support)) d801_12wg	-0.04	179	0.00202438	-0.03	245	0.0108455	0.091586	-0.04	151	0.00209344	-0.03	314	0.00990553
kb803c_6m	Adaptability Score (Prorated, Corrected for Age & Gestation) (Higher = more) kb803c_6m	0.04	168	0.00220994	0.04	152	0.00164737	0.164259	0.04	174	0.00396207	0.04	217	0.00231557
j340_47m	PTR Began New Job> CH 30 MTHs (Range 1-5, reversed (5 did not happen, 1 happened and affected a lot)) j340_47m	-0.04	169	0.00231551	-0.04	208	0.00775705	0.159196	-0.04	153	0.00227813	-0.04	208	0.00183606
married21m_21m	Mom married (no=0, yes = 1) married21m_21m	-0.04	175	0.00235186	-0.04	166	0.00235186	0.152197	-0.04	161	0.00292083	-0.04	129	0.000225916
pc088a_8w	CCEI Depression subscale (prorated) for mom's partner (Higher = more depressed) pc088a_8w	0.04	152	0.00265087	0.05	125	0.00160134	0.314371	0.04	120	0.00076075	0.06	62	5.53887e-06
kt3008_103m	C1f: Frequency child goes to special learning classes (1 = Nearly every day, 6 = Not at all) kt3008_103m	-0.04	170	0.00266622	-0.04	171	0.00323546	0.181385	-0.03	192	0.00659594	-0.03	354	0.0153032
h012a_33m	Mum had anxiety or nerves > CH18 mths y/n (1=yes, 2 = no) h012a_33m	-0.04	177	0.00268263	-0.04	169	0.00268263	0.161727	-0.04	163	0.00295944	-0.03	269	0.0048989
kd011_18m	Childs Health in Past Year (range 1-4 (lower is healthier, 1=very healthy, 4= unwell)) kd011_18m	0.04	184	0.00282744	0.04	175	0.00244826	0.1172	0.04	149	0.00193721	0.04	233	0.00302953
kr825_91m	DV: DAWBA DSM-IV clinical diagnosis - Generalized anxiety disorder (1= Yes, 2 = No) kr825_91m	-0.04	174	0.00285498	-0.04	164	0.00285498	0.185257	-0.04	173	0.00391863	-0.04	158	0.000529244
kq346c_81m	DV: SDQ Emotional Symptoms Score (prorated) (Higher = more.) kq346c_81m	0.04	172	0.0028718	0.05	117	0.000296448	0.189278	0.03	186	0.00600279	0.05	115	0.00012839
sa037a_90m	DV: Child has ever had physical disabilities (1=yes, 2 = no) sa037a_90m	-0.05	104	0.00288924	-0.05	100	0.00288924	0.538049	-0.05	92	0.000178973	-0.05	63	7.68888e-06
f8lc125_96m	LoC - Locus of Control Score: F@8 (Higher = more external locus of control) f8lc125_96m	0.04	161	0.00289452	0.04	174	0.00549681	0.260313	0.05	80	8.22026e-05	0.05	90	3.84767e-05
pd063_8m	Used Pills for Depression Since Baby Born (Range 1-4, 1= Daily to 4 = Not at all) pd063_8m	-0.05	137	0.00299082	-0.04	193	0.0164078	0.388086	-0.03	209	0.00912227	0	800	0.713445
pub205_115m	BMI (Weight/Height squared) (Higher=more) pub205_115m	0.05	120	0.00301335	0.05	132	0.0082564	0.492777	0.04	171	0.00378127	0.03	267	0.00477345
Avg_neighb_m_122m	Average mom's opinion of neiborhood across 1y,2y,5y,10y (Higher = worse neighborhood) Avg_neighb_m_122m	0.04	200	0.00311404	0.04	204	0.00382533	0.0385704	0.04	166	0.00320728	0.04	237	0.00313935
ku423r_108m	B14: Child is at ease with children of own age (0 = no, 1 = yes (more positive friendships)) ku423r_108m	-0.04	183	0.00335586	-0.04	180	0.00335586	0.150112	-0.04	147	0.00190384	-0.07	27	2.25359e-08
sa043a_90m	DV: # past or current educational problems (Higher = more) sa043a_90m	0.05	113	0.00356444	0.03	292	0.104675	0.5379	0.04	145	0.00176204	0.03	360	0.0169361
h039_33m	Mum had depression pills > CH18 mths (Range 1-4, 1 = daily, 4 = not at all) h039_33m	-0.04	182	0.00357126	-0.04	142	0.000985928	0.166642	-0.04	159	0.00276697	-0.03	352	0.0147396
p1010r_110m	A2a: Mother has had anxiety or 'nerves' in last 3 years (1=yes, 2 = no) p1010r_110m	-0.04	181	0.00363088	-0.04	179	0.00363088	0.174832	-0.04	99	0.00026877	-0.05	99	6.85631e-05
pe267_21m	CCEI Depression Subscale II (prorated) (Higher = more) pe267_21m	0.05	135	0.00380599	0.05	134	0.00549648	0.436783	0.05	78	7.71191e-05	0.06	56	3.49457e-06
married33m_33m	Mom married (no=0, yes = 1) married33m_33m	-0.04	188	0.00405038	-0.04	185	0.00405038	0.16828	-0.03	177	0.0044147	-0.04	236	0.00313423
Avg_neighb_122m	Average of mom and partner (across gest to age 10) (Higher = worse neighborhood) Avg_neighb_122m	0.04	213	0.00421082	0.04	206	0.00381404	0.0265078	0.03	178	0.004544	0.04	244	0.00353524
p3000r_110m	C1a: Mother currently has husband or partner (no=0, yes = 1) p3000r_110m	-0.04	190	0.0042349	-0.04	189	0.0042349	0.164855	-0.04	141	0.00151603	-0.04	162	0.000592916
g605a_21m	Partner had anxiety >CH8MTHs y/n (1=yes, 2 = no) g605a_21m	-0.04	173	0.00427822	-0.04	163	0.00427822	0.253313	-0.04	128	0.000986798	-0.06	48	9.11059e-07
f021a_8m	Had depression since birth (1=yes, 2 = no) f021a_8m	-0.04	196	0.00432908	-0.04	196	0.00432908	0.114966	-0.04	160	0.00291662	-0.04	182	0.000999988
kv1001_120m	A1ii: Assessment of child's health in past year (range 1-4 (lower is healthier, 1=very healthy, 4= unwell)) kv1001_120m	0.04	185	0.00446877	0.04	155	0.00228216	0.19866	0.04	108	0.000459243	0.04	132	0.000257691
g317_21m	Mum and partner separated >CH8MTHs (Range 1-5, reversed (5 did not happen, 1 happened and affected a lot)) g317_21m	-0.04	194	0.00450989	-0.03	249	0.0147241	0.146984	-0.03	199	0.0067765	-0.04	223	0.00244839
e521r_8w	Job situation of PTNR (0=not working, 1= part-time work, 2= full-time work) e521r_8w	-0.04	193	0.00469145	-0.04	183	0.00373389	0.156813	-0.04	169	0.00367712	-0.04	189	0.00122122
kr803a_91m	DV: DAWBA DSM-IV clinical diagnosis - Any ADHD disorder (1= Yes, 2 = No) kr803a_91m	-0.04	189	0.00474656	-0.04	188	0.00474656	0.186746	-0.03	185	0.00585053	-0.05	100	7.27819e-05
b320_18wg	PRES feelings about PREG (1=overjoyed, 6=indifferent) b320_18wg	0.04	209	0.00489386	0.03	232	0.00812015	0.0738645	0.03	180	0.00476019	0.03	345	0.0139082
m3100_85m	C7a: Mother currently married or living with partner (1=yes, 2= no) m3100_85m	0.04	192	0.0053252	0.04	192	0.0053252	0.184661	0.03	204	0.0081249	0.04	131	0.000249069
d602ar_12wg	Number of maternal grandparents known to have depression (0= none, 1 =one, 2 = two grandparents) d602ar_12wg	0.04	216	0.0058404	0.03	269	0.0153958	0.0847357	0.03	191	0.00657969	0.03	271	0.00500699
b123_18wg	Medication for depression in 1st 3 months (1=yes, 2 = no) b123_18wg	-0.03	224	0.00605938	-0.03	219	0.00605938	0.0732688	-0.03	193	0.00660598	-0.02	501	0.095092
Avg_income_97m	Average weekly family income at 4 time points (Higher is more) Avg_income_97m	-0.03	226	0.00634078	-0.03	252	0.011886	0.0778853	-0.03	190	0.00656331	-0.03	311	0.00923375
kt5011_103m	E12: Since 7th birthday child has been admitted to hospital (Range 1-5 (reverse), 1=yes big effect, 5=didn√¢¬Ä¬ôt happen) kt5011_103m	-0.04	202	0.00651428	-0.03	233	0.0120957	0.166046	-0.03	217	0.0108946	-0.03	377	0.0237691
Phospate_F7_84m	Phosphate, F7 (Higher is more) Phospate_F7_84m	0.08	27	0.00651767	0.01	769	0.869761	0.843485	0.05	98	0.000223922	0.04	227	0.00257715
sa098a_90m	DV: Burden of attention/activity problems score (Higher = more) sa098a_90m	0.05	128	0.00653044	0.04	158	0.0234279	0.545793	0.03	290	0.0359482	0.01	682	0.383174
e612_8w	Social support score (0-30 (higher more support)) e612_8w	-0.04	217	0.00653124	-0.03	240	0.0107085	0.106627	-0.04	168	0.00344143	-0.03	275	0.00526097
sa038a_90m	DV: Child has ever had medical conditions (1=yes, 2 = no) sa038a_90m	-0.05	131	0.00688304	-0.05	120	0.00688304	0.538347	-0.04	136	0.00139454	-0.03	348	0.0144937
kr422b_91m	DV: Any mood symptoms yes/no (1=yes, 2= no) kr422b_91m	-0.04	198	0.00709652	-0.04	197	0.00709652	0.204765	-0.03	182	0.00501856	-0.05	73	1.46732e-05
socnet92_110m	Social network score: average score if min 6 items filled out (range 1-4 (higher more friends)) socnet92_110m	-0.04	208	0.00769745	-0.04	195	0.00569828	0.171407	-0.03	275	0.0275287	-0.03	371	0.0225472
ke801b_24m	Rhythmicity Score (Prorated) (Higher = more) ke801b_24m	0.04	218	0.0077323	0.04	210	0.00739825	0.142815	0.04	158	0.00268829	0.04	242	0.0034354
HospTot_103m	No of developmental periods with hospitalizations (out of 6) (Range 0-6 (more=higher)) HospTot_103m	0.04	178	0.00779365	0.03	251	0.0322535	0.332837	0.03	251	0.0196713	0.03	367	0.0199156
g021a_21m	Mum had depression >CH8MTHs (1=yes, 2 = no) g021a_21m	-0.04	220	0.00787545	-0.04	213	0.00787545	0.142368	-0.03	188	0.00650115	-0.04	163	0.000617023
pm3024r_110m	C3e: Wife/partner has had anxiety or nerves, in last 2 years (1=yes, 2=no) pm3024r_110m	-0.05	110	0.00816897	-0.05	103	0.00816897	0.625316	-0.06	37	2.4916e-07	-0.08	18	1.45726e-10
f566_8m	PTNR in same job >CH born yes/no (1=yes, 2 = no) f566_8m	0.04	199	0.00825813	0.04	198	0.00825813	0.234252	0.04	140	0.00151236	0.04	149	0.000387049
ParentInvolved_90m	Parent involved with school (school year 3) (Range 0-11 (higher = more involved)) ParentInvolved_90m	-0.05	132	0.00827422	-0.05	121	0.00827055	0.553239	-0.04	157	0.00265871	-0.03	308	0.00901786
q2240_122m	B20: Mother's opinion of neighbourhood as a place to live (Lower = better, 1 = Very Good, 2 = Fairly Good, 3 = Not very good, 4 = Not at all good) q2240_122m	0.03	225	0.00835195	0.04	200	0.00564177	0.14073	0.04	150	0.00198013	0.04	200	0.00156115
kr236b_91m	DV: Particular fears score (prorated) (Higher = more) kr236b_91m	0.04	211	0.00859986	0.03	243	0.0153561	0.18615	0.03	201	0.00704793	0.03	301	0.00794074
kv1000_120m	A1i: Assessment of child's health in past month (range 1-4 (lower is healthier, 1=very healthy, 4= unwell)) kv1000_120m	0.03	222	0.00910842	0.04	170	0.0028833	0.166642	0.04	164	0.00310656	0.05	95	5.36048e-05
kn1001_69m	A1ii: Assessment of child's health in past year (range 1-4 (lower is healthier, 1=very healthy, 4= unwell)) kn1001_69m	0.04	207	0.00925159	0.03	227	0.0132057	0.210722	0.04	155	0.00240123	0.04	253	0.00378446
kj011_42m	CHs Health in Past Year (range 1-4 (lower is healthier, 1=very healthy, 4= unwell)) kj011_42m	0.03	227	0.00932992	0.04	202	0.00622705	0.152494	0.03	197	0.00673014	0.04	240	0.00328448
LEPTIN_f9_108m	Leptin ng/ml, Focus@9 (Higher is more) LEPTIN_f9_108m	0.04	171	0.00950202	0.05	102	0.000691913	0.388235	0.03	206	0.00856864	0.04	179	0.000900137
l3044_73m	C3e: Frequency respondent has taken pills for depression since study child's 5th birthday (Range 1-4, 1 = daily, 4 = not at all) l3044_73m	-0.04	219	0.00970825	-0.03	230	0.0123333	0.190618	-0.03	214	0.0102362	-0.03	322	0.0105637
kr800_91m	DV: DAWBA DSM-IV clinical diagnosis - Combined ADHD (1= Yes, 2 = No) kr800_91m	-0.03	223	0.0100032	-0.03	217	0.0100032	0.186746	-0.03	226	0.0123838	-0.05	109	0.000104226
h400r_33m	Child lives with natural dad yes/no (0=no, 1=yes) h400r_33m	-0.03	230	0.0102929	-0.03	224	0.0102929	0.168727	-0.03	203	0.00748027	-0.03	402	0.0329145
ku424_108m	B15: Child is influenced by friends or mates (1= Very strongly, 5 = Never) ku424_108m	-0.03	236	0.0107979	-0.03	248	0.0145424	0.146835	-0.03	210	0.00982678	-0.04	245	0.00354876
vitdd3_F9_108m	Vitamin D (25(OHD3)), F9 (Higher is more) vitdd3_F9_108m	-0.04	162	0.0114016	-0.04	146	0.00891306	0.458079	-0.03	235	0.0150778	-0.02	515	0.10204
mom7y1m_85m	average of m3350-m3357 (mom rejection for child) (lower means less affection and more rejection (1 = yes, 2=sometimes, 3=no)) mom7y1m_85m	0.03	229	0.0114322	0.03	241	0.015281	0.192405	0.04	176	0.00407283	0.04	203	0.00166504
married8wg_8wg	Mom married (no=0, yes = 1) married8wg_8wg	-0.03	254	0.0123231	-0.03	256	0.0123231	0.0744602	-0.03	229	0.0136962	-0.04	213	0.00203361
j340a_47m	Partner Began New Job> CH 30 MTHs y/n (0=no, 1=yes) j340a_47m	0.03	243	0.0128052	0.03	237	0.0128052	0.158451	0.03	239	0.0156824	0.03	272	0.0051246
j311a_47m	Partner Lost Job> CH 30 MTHs y/n (1=yes, 2 = no) j311a_47m	-0.03	245	0.0128308	-0.03	239	0.0128308	0.158451	-0.03	245	0.0172553	-0.03	366	0.01973
d171a_12wg	Had severe depression, Y/N (1=yes, 2 = no) d171a_12wg	-0.03	255	0.0128906	-0.03	257	0.0128906	0.0847357	-0.03	221	0.011618	-0.04	221	0.00237258
g049_21m	Mum had depression pills >CH8MTHs (Range 1-4, 1 = daily, 4 = not at all) g049_21m	-0.03	246	0.0129237	-0.03	266	0.0182728	0.144899	-0.03	212	0.00995099	-0.04	235	0.00313153
l3260_73m	C6u:Frequency respondent has felt depressed in past month (Range 1-3, higher = more) l3260_73m	-0.03	235	0.0130203	-0.03	272	0.0231219	0.191512	-0.03	198	0.00673727	-0.03	300	0.00790905
socsup61_73m	Social support score: average score if min 6 items filled out (range 1-4 (higher more support)) socsup61_73m	-0.03	238	0.0136373	-0.03	220	0.0107465	0.193448	-0.03	179	0.00470206	-0.04	218	0.00233261
l4025_73m	D26: Respondent got married since study child's 5th birthday (Range 1-5, reversed (5 did not happen, 1 happened and affected a lot)) l4025_73m	-0.03	240	0.01372	-0.02	399	0.114748	0.191214	-0.03	213	0.010001	-0.03	346	0.014141
sa010_90m	A1a: Teacher's rating of child for age - general ability (Range 1-5, 1 = very good, 5 = poor) sa010_90m	0.04	154	0.0137314	0.04	186	0.0314297	0.533135	0.04	146	0.00188531	0.04	186	0.00115467
LDL_CIF31_31m	LDL mmol/l, 31mth CIF (Higher is more) LDL_CIF31_31m	-0.15	6	0.0141421	-0.16	6	0.00933582	0.961132	0.01	609	0.411564	0.01	763	0.572486
m3202r_85m	C8c: Mother currently living with partner (no=0, yes = 1) m3202r_85m	-0.03	244	0.0150503	-0.03	238	0.0150503	0.196724	-0.03	218	0.0112103	-0.04	164	0.000618081
j311_47m	PTR Lost Job> CH 30 MTHs (Range 1-5, reversed (5 did not happen, 1 happened and affected a lot)) j311_47m	0.03	250	0.0153897	0.03	236	0.0124129	0.159196	0.03	233	0.0144408	0.04	249	0.00365085
pc341_8w	Social support score: modes/missing data (Higher = more) pc341_8w	-0.04	210	0.0159863	-0.03	215	0.0179478	0.318541	-0.04	170	0.00370106	-0.04	173	0.000808485
pd063a_8m	Taken anti-depressant since birth yes/no (1=yes, 2 = no) pd063a_8m	-0.04	195	0.0164905	-0.04	194	0.0164905	0.387193	-0.02	311	0.0496879	0	864	0.969823
g591_21m	Partner lives with mum (1=yes, 2=no) g591_21m	0.03	251	0.0171414	0.03	250	0.0171414	0.179747	0.04	131	0.00108555	0.04	210	0.00188562
g317a_21m	Mum and partner seperated >CH8MTHs yes/no (1=yes, 2=no) g317a_21m	-0.03	259	0.0176097	-0.03	263	0.0176097	0.142368	-0.03	254	0.0213395	-0.04	198	0.00139933
kb801c_6m	Rhythmicity Score (Prorated, Corrected for Age & Gestation) (Higher = more) kb801c_6m	0.03	256	0.0176413	0.03	273	0.0211017	0.165153	0.03	202	0.00726975	0.03	302	0.00800426
IL6_f9_108m	Interleukin 6 pg/ml, Focus@9 (Higher is more) IL6_f9_108m	0.04	197	0.0179245	0.04	212	0.024576	0.389129	0.03	252	0.02029	0.04	239	0.00321793
ku525_108m	D1e: Child goes to special classes or clubs for some activity (1 = Nearly every day, 6 = Not at all) ku525_108m	0.03	252	0.0180206	0.03	260	0.0195116	0.179598	0.03	234	0.0146959	0.04	207	0.00178988
Cd_preg_20wg	Cadmium, whole blood ug/l: Pregnancy (time missing, imputing 20wg for now) (Higher is more) Cd_preg_20wg	0.06	66	0.0181914	0.08	38	0.00459657	0.795086	0.05	88	0.000151024	0.05	89	3.5782e-05
LifeEvents57_57m	Weighted Life Events Score (Higher=more) LifeEvents57_57m	0.03	258	0.018585	0.03	221	0.00932773	0.160536	0.03	259	0.0226918	0.04	247	0.0035969
kr213b_91m	DV: Separation anxiety symptoms score (prorated) (Higher = more) kr213b_91m	0.03	253	0.0195281	0.04	207	0.00937573	0.200149	0.03	196	0.00666723	0.05	125	0.00018007
g049a_21m	Mum had depression pills >CH8MTHs yes/no (1=yes, 2 = no) g049a_21m	-0.03	265	0.0196038	-0.03	274	0.0196038	0.142368	-0.03	248	0.0182856	-0.04	130	0.000226908
HBA1C_f9_108m	HBA1C, Focus@9 (Higher is more) HBA1C_f9_108m	-0.06	67	0.0196249	-0.07	58	0.0127126	0.797766	-0.01	595	0.384231	-0.01	762	0.570578
Inflammf9_108m	Inflammation composite = mean (ZIL6_f9, ZCRP_f9) (Higher is more) Inflammf9_108m	0.04	203	0.0198122	0.04	147	0.00574079	0.387937	0.03	261	0.0231204	0.04	226	0.00254858
b581r_18wg	PTNR lost job since PREG (yes/no) (1=yes, 2 = no) b581r_18wg	-0.03	266	0.0199843	-0.03	275	0.0199843	0.139836	-0.03	256	0.0223129	-0.03	304	0.00823901
p2042r_110m	B43: Mother's husband/partner started a new job since the study child's 6th birthday yes/no (1=yes, 2 = no) p2042r_110m	-0.03	260	0.0202295	-0.03	265	0.0202295	0.175279	-0.03	237	0.0155874	-0.04	172	0.000808367
d536a_12wg	NAT mother known to have depression etc. (about mother's mother) (1=yes, 2 = no) d536a_12wg	-0.03	282	0.0214735	-0.03	291	0.0214735	0.0847357	-0.03	262	0.0233982	-0.03	268	0.00484416
divorced21m_21m	Mom divorced (no=0, yes = 1) divorced21m_21m	0.03	270	0.0220329	0.03	281	0.0220329	0.152197	0.03	268	0.0250701	0.04	257	0.00411036
kj647_42m	Total behavioural difficulties score (RR) (Higher = more) kj647_42m	0.03	272	0.0225264	0.03	231	0.0108536	0.145346	0.03	255	0.0220093	0.03	338	0.0129896
b122r_18wg	Medication for depression this PREG (1=yes, 2 = no) b122r_18wg	-0.03	285	0.0225306	-0.03	294	0.0225306	0.0732688	-0.03	269	0.0251018	-0.02	439	0.0504109
divorced33m_33m	Mom divorced (no=0, yes = 1) divorced33m_33m	0.03	269	0.0232192	0.03	279	0.0232192	0.16828	0.03	265	0.0245571	0.02	434	0.0485331
h489a_33m	Partner had depression yes/no (1=yes, 2 = no) h489a_33m	-0.03	261	0.0234655	-0.03	267	0.0234655	0.210127	-0.03	187	0.00648749	-0.04	171	0.000791193
Cotinine_F7_84m	Cotinine ng/ml, Focus@7 (Higher is more) Cotinine_F7_84m	0.04	214	0.0236738	0.03	262	0.0450942	0.389576	0.04	133	0.00111612	0.04	147	0.000368789
h242_33m	Mum returned to work > CH18 mths (Range 1-5, reversed (5 did not happen, 1 happened and affected a lot)) h242_33m	-0.03	271	0.0238747	-0.03	293	0.0304546	0.168429	-0.03	250	0.0196099	-0.03	396	0.0302631
l3010r_73m	C2a: Respondent has had/continued to have anxiety/nerves since study child's 5th birthday (1=yes, 2 = no) l3010r_73m	-0.03	268	0.0247657	-0.03	277	0.0247657	0.191958	-0.03	181	0.00485678	-0.04	232	0.00302461
h227a_33m	Mum and partner separated >CH18 mths yes/no (1=yes, 2=no) h227a_33m	-0.03	275	0.0248269	-0.03	285	0.0248269	0.166642	-0.03	267	0.0250134	-0.02	470	0.0693211
m5180_85m	E11a: Average weekly take-home family income (Higher is better, 1= < √Ç¬£100, 2 = √Ç¬£100-199, 3 = √Ç¬£200-299, 4 = √Ç¬£300-399, 5 = √Ç¬£400+) m5180_85m	-0.03	264	0.0252829	-0.03	283	0.0283367	0.212063	-0.03	183	0.00541329	-0.03	274	0.00519005
pe283_21m	Anxious or Worried For No Good Reason (Range 1-4, 1=Not at all, 4 = often) pe283_21m	0.04	204	0.0258985	0.03	223	0.0344877	0.438719	0.03	231	0.0141083	0.03	285	0.00636858
pg1011r_47m	A2b: Partner had depression in the past year y/n (1=yes, 2 = no) pg1011r_47m	-0.04	186	0.0263047	-0.04	181	0.0263047	0.510201	-0.04	132	0.00109765	-0.05	104	8.5786e-05
g643_21m	Partner negative relationship score (range 3-9) g643_21m	-0.03	273	0.0265359	-0.03	316	0.0437166	0.190618	-0.03	227	0.0128786	-0.03	306	0.00868757
sa161b_90m	DV: SDQ prosocial score (prorated) (Higher = more) sa161b_90m	-0.04	180	0.0278216	-0.04	141	0.0133383	0.534475	-0.02	470	0.197629	-0.01	747	0.538941
a636_8wg	Neighbourhood quality index (Higher - higher quality neighborhood) a636_8wg	-0.03	289	0.0278486	-0.03	297	0.026705	0.118541	-0.03	246	0.0174392	-0.03	325	0.0108561
partner7y1m_85m	average of m3360-m3367 (partner rejection of child) (lower means less affection and more rejection (1 = yes, 2=sometimes, 3=no)) partner7y1m_85m	0.03	262	0.0283407	0.04	172	0.00517923	0.258228	0.03	189	0.00650436	0.05	107	9.45572e-05
f9dx135_108m	Total Body - fat mass (g) F@9 (Higher is more) f9dx135_108m	0.03	290	0.028895	0.03	278	0.0198948	0.127923	0.03	194	0.00664188	0.04	199	0.00144653
ku527_108m	D1f: Child goes to special classes because of learning difficulty (1 = Nearly every day, 6 = Not at all) ku527_108m	-0.03	284	0.0291358	-0.03	307	0.0358706	0.157856	-0.03	240	0.0158591	-0.04	222	0.00237659
separated21m_21m	Mom separated (no=0, yes = 1) separated21m_21m	0.03	286	0.0291566	0.03	295	0.0291566	0.152197	0.03	284	0.0328235	0.03	277	0.0055602
a520r_8wg	Current partner of mom is husband (no=0, yes = 1) a520r_8wg	-0.03	311	0.0300669	-0.03	315	0.0300669	0.0719285	-0.03	270	0.0260159	-0.04	228	0.002683
f9ms020_108m	Hip circumference (cm): F@9 (Higher is more) f9ms020_108m	0.03	306	0.0301942	0.03	332	0.0428503	0.0862249	0.03	291	0.03635	0.02	429	0.0466178
f518a_8m	PTNR had depression >CH born (1=yes, 2 = no) f518a_8m	-0.03	291	0.0305743	-0.03	299	0.0305743	0.14341	-0.03	220	0.0114277	-0.05	111	0.000107924
f9ms026a_108m	BMI: F@9 (Higher is more) f9ms026a_108m	0.03	307	0.03098	0.03	305	0.0288643	0.093373	0.03	292	0.0370855	0.03	376	0.0233567
j632_47m	Partner is Currently Employed yes/no (1=yes, 2 = no) j632_47m	0.03	277	0.0320106	0.03	288	0.0320106	0.230529	0.03	228	0.0128991	0.04	146	0.000366877
h534_33m	Partner has same job > CH18 mths (1=yes, 2 = no) h534_33m	0.03	267	0.0330663	0.03	276	0.0330663	0.2758	0.03	207	0.00869596	0.04	152	0.000445722
j044a_47m	MUM Took Depression Pills >1 YR y/n (1=yes, 2 = no) j044a_47m	-0.03	295	0.0331194	-0.03	300	0.0331194	0.158451	-0.03	283	0.0327051	-0.03	328	0.0114536
j410_47m	Family Income per week (Higher is better, 1= < √Ç¬£100, 2 = √Ç¬£100-199, 3 = √Ç¬£200-299, 4 = √Ç¬£300-399, 5 = √Ç¬£400+) j410_47m	-0.03	278	0.033501	-0.02	345	0.0747415	0.232911	-0.03	247	0.017998	-0.03	381	0.0249852
g520r_21m	Child lives with natural dad yes/no (no=0, yes = 1) g520r_21m	-0.03	303	0.0350855	-0.03	308	0.0350855	0.148622	-0.03	211	0.00991539	-0.04	193	0.00127317
TRIG_F7_84m	Triglycerides mmol/l, Focus@7 (Higher is more) TRIG_F7_84m	0.03	241	0.035255	0.03	229	0.0316011	0.403872	0.02	475	0.203153	0.02	463	0.0668693
h242a_33m	Mum returned to work>CH18 mths yes/no (1=yes, 2 = no) h242a_33m	-0.03	301	0.036456	-0.03	306	0.036456	0.168429	-0.03	285	0.0335852	-0.02	424	0.0449891
fdms026a_120m	BMI: F10+ (Higher is more) fdms026a_120m	0.03	321	0.0365408	0.03	325	0.0391925	0.0881608	0.03	301	0.0398572	0.03	400	0.0309795
ku421_108m	B13b: Child has a favourite friend of the other sex (1 = yes, 2 = no) ku421_108m	-0.03	305	0.0365639	-0.03	310	0.0365639	0.157558	-0.03	266	0.0248918	-0.03	329	0.0116672
pe211_21m	Social Support Mode (Higher = more) pe211_21m	-0.03	234	0.0371377	-0.03	309	0.0879379	0.439017	-0.04	148	0.00193489	-0.04	231	0.00297868
kl010_57m	A1i: Parent's assessment of child's health in past month (range 1-4 (lower is healthier, 1=very healthy, 4= unwell)) kl010_57m	0.03	298	0.03764	0.03	302	0.0368905	0.187044	0.03	260	0.0231091	0.03	298	0.0078841
p1054_110m	A3e: Frequency mother has taken pills for depression in last 2 years (Range 1-4, 1 = daily, 4 = not at all) p1054_110m	-0.03	308	0.039187	-0.02	354	0.0680756	0.168727	-0.03	279	0.030143	-0.04	206	0.00176302
reunion2_42m	Average of items (kj331, kj332). (higher means more separation avoidance/anxiety) reunion2_42m	-0.03	312	0.0394164	-0.03	264	0.0183976	0.152345	-0.03	286	0.0345405	-0.03	392	0.0280691
kq011_81m	A1ii: Assessment Of CHs Health In Past Year (range 1-4 (lower is healthier, 1=very healthy, 4= unwell)) kq011_81m	0.03	287	0.0408059	0.03	298	0.042438	0.247357	0.03	225	0.0123826	0.03	309	0.00918718
f7sa023_84m	Mean Pulse: samples F@7 (Higher is more) f7sa023_84m	0.03	318	0.0414883	0.02	500	0.228742	0.135071	0.03	244	0.0170844	0.02	513	0.100597
sa060r_90m	A5i: Child's stream for Mathematics (Range 1-3, Higher = better ability) sa060r_90m	-0.04	191	0.041676	-0.04	203	0.0544284	0.576173	-0.04	139	0.00146455	-0.04	169	0.000769271
pg1150_47m	A6u: Frequency partner has been feeling depressed in the past month (Range 1-3, 1= Almost all the time, 2 = sometimes, 3 = not at all.) pg1150_47m	-0.03	221	0.0437498	-0.04	177	0.0236357	0.50201	-0.04	152	0.00222351	-0.05	103	8.50032e-05
pd752_8m	Social Support Score with Modes for Missing Values (Higher = more) pd752_8m	-0.03	257	0.0447907	-0.03	225	0.029263	0.39032	-0.04	167	0.00335761	-0.04	185	0.00112291
married85m_85m	Mom married (no=0, yes = 1) married85m_85m	-0.03	315	0.0450601	-0.03	317	0.0450601	0.18213	-0.02	314	0.0515343	-0.04	215	0.00221603
sa013_90m	A1d: Teacher's rating of child for age - general knowledge (Range 1-5, 1 = very good, 5 = poor) sa013_90m	0.04	206	0.0455259	0.03	268	0.083078	0.534177	0.03	273	0.0266088	0.02	421	0.0431057
LEsum69_69m	No. of life events to child (Higher=more) LEsum69_69m	0.03	314	0.0455569	0.02	355	0.0715824	0.188235	0.02	330	0.0605296	0.02	492	0.0882595
ku531_108m	D1h: Child goes to singing group (1 = Nearly every day, 6 = Not at all) ku531_108m	-0.03	327	0.0472957	-0.03	312	0.0386168	0.161727	-0.02	307	0.047616	-0.05	122	0.000162871
sa087b_90m	DV: Activity symptoms score (prorated) (Higher = more) sa087b_90m	0.04	212	0.0473764	0.02	426	0.260833	0.534028	0.02	322	0.0556605	0.02	584	0.182401
kt3010_103m	C1g: Frequency child goes to classes for foreign languages (1 = Nearly every day, 6 = Not at all) kt3010_103m	0.03	320	0.0474566	0.03	340	0.0615178	0.181087	0.02	339	0.0660541	0	851	0.909123
n2013_97m	B1n1: Mother's natural mother has ever had depression y/n (1=yes, 2 = no) n2013_97m	-0.03	310	0.0477836	-0.03	313	0.0477836	0.23172	-0.03	241	0.0159459	-0.04	153	0.000448208
partner9y2m_110m	average of p3050-p3060 (partner rejection of child, minus p3058) (lower means less affection and more rejection (1 = yes, 2=sometimes, 3=no)) partner9y2m_110m	0.03	309	0.0478492	0.03	280	0.0292962	0.232762	0.04	112	0.000598202	0.05	108	9.68488e-05
socsup51_61m	Social support score (range 1-4 (higher more support)) socsup51_61m	-0.03	323	0.0486071	-0.03	324	0.0508023	0.184661	-0.02	304	0.0432796	-0.02	438	0.0502952
kt3019_103m	C1m: Frequency child helps in the house (1 = Nearly every day, 6 = Not at all) kt3019_103m	-0.03	330	0.0492754	-0.02	368	0.0769695	0.169769	-0.03	277	0.0288741	-0.02	483	0.0796823
j308a_47m	MUM Divorced> CH 30 MTHs y/n (1=yes, 2=no) j308a_47m	-0.03	331	0.0496765	-0.03	328	0.0496765	0.158451	-0.02	313	0.0512099	-0.03	355	0.015695
IgEmilk_CIF61_61m	Specific IgE to milk, 61mth CIF (Higher is more) IgEmilk_CIF61_61m	0.09	19	0.0498394	0.09	15	0.0498394	0.934177	0.01	676	0.516019	-0.01	754	0.556319
kl011_57m	A1ii: Parent's assessment of child's health in past year (range 1-4 (lower is healthier, 1=very healthy, 4= unwell)) kl011_57m	0.03	324	0.0501353	0.02	348	0.0683919	0.191363	0.02	315	0.0517064	0.02	464	0.0681513
pg1010r_47m	A2a: Partner had anxiety in the past year (1=yes, 2 = no) pg1010r_47m	-0.03	232	0.0507252	-0.03	226	0.0507252	0.509754	-0.04	134	0.00117856	-0.05	101	7.43556e-05
pf8050_33m	H5: Partner's assessment of the neighbourhood where they live (Lower = better, 1 = Very Good, 2 = Fairly Good, 3 = Not very good, 4 = Not at all good) pf8050_33m	0.03	242	0.0510198	0.03	253	0.0597333	0.482949	0.03	289	0.0355002	0.02	505	0.0969023
Vitdd2_F9_108m	Vitamin D (25(OHD2)), F9 (Higher is more) Vitdd2_F9_108m	0.03	248	0.0514775	0.02	459	0.273588	0.45793	0.02	333	0.0623638	0.01	694	0.406657
vitdtot_F9_108m	Total Vitamin D, F9 (Higher is more) vitdtot_F9_108m	-0.03	249	0.0516381	-0.03	282	0.0684627	0.458079	-0.02	332	0.0613506	-0.02	597	0.205913
married8m_8m	Mom married (no=0, yes = 1) married8m_8m	-0.03	345	0.0517535	-0.03	339	0.0517535	0.115264	-0.02	323	0.0564723	-0.03	262	0.00454814
f9sa023_108m	Mean Pulse: samples F@9 (Higher is more) f9sa023_108m	0.02	346	0.0518928	0.02	450	0.143924	0.0967982	0.02	335	0.0639224	0.02	586	0.183957
l4015_73m	D16: Respondent's partner went away since study child's 5th birthday (Range 1-5, reversed (5 did not happen, 1 happened and affected a lot)) l4015_73m	-0.03	329	0.0520427	-0.03	314	0.0426514	0.193745	-0.02	354	0.0739362	-0.02	553	0.13566
h778_33m	Mum feels neighbourhood is good place to live (Lower = better, 1 = Very Good, 2 = Fairly Good, 3 = Not very good, 4 = Not at all good) h778_33m	0.03	334	0.0521646	0.03	326	0.0495404	0.165153	0.02	318	0.0538759	0.02	475	0.0728372
separated122m_122m	Mom separated (no=0, yes = 1) separated122m_122m	0.03	338	0.0523655	0.03	333	0.0523655	0.142964	0.02	326	0.0573235	0.03	331	0.0123646
kb069_6m	Overnight stay in HOSP with CH (1=yes, 2 = no) kb069_6m	-0.08	29	0.053619	-0.08	29	0.053619	0.914818	-0.02	321	0.055386	-0.01	741	0.520201
j600_47m	MUM Currently has Partner yes/no (0=no, 1=yes) j600_47m	0.03	336	0.0536198	0.02	350	0.0650764	0.163515	0.03	264	0.0245317	0.04	254	0.00387531
g590r_21m	Mum has partner yes/no (no=0, yes = 1) g590r_21m	-0.03	340	0.0542024	-0.03	335	0.0542024	0.145197	-0.02	306	0.0474518	-0.02	480	0.0766334
h470_33m	Family income per week (Higher is better, 1= < √Ç¬£100, 2 = √Ç¬£100-199, 3 = √Ç¬£200-299, 4 = √Ç¬£300-399, 5 = √Ç¬£400+) h470_33m	-0.03	322	0.0558217	-0.02	349	0.0761889	0.233507	-0.02	344	0.0691328	-0.02	514	0.101059
kb011_6m	Health of child in past month (range 1-4 (lower is healthier, 1=very healthy, 4= unwell)) kb011_6m	0.02	353	0.057067	0.02	404	0.10156	0.111392	0.02	324	0.0568441	0.02	458	0.0625868
HepA_CIF31_31m	Hepatitis A status, 31mth CIF (Higher is more) HepA_CIF31_31m	0.22	2	0.0577336	0.22	2	0.0577336	0.988831	0.04	100	0.000293987	0.04	165	0.000619858
p2011r_110m	B12: Mother's husband/partner lost his job since the study child's 6th birthday (yes/no) (1=yes, 2 = no) p2011r_110m	-0.03	342	0.0589169	-0.03	336	0.0589169	0.173045	-0.02	405	0.114953	-0.01	670	0.324625
Active69mos_69m	EAS activity score (prorated) (Higher = more) Active69mos_69m	-0.03	337	0.059039	-0.02	358	0.0744885	0.189724	-0.02	317	0.0531203	-0.02	473	0.0717681
b321_18wg	PTNRS feelings about this PREG (1=overjoyed, 6=indifferent) b321_18wg	0.02	366	0.0591049	0.02	495	0.21003	0.0866716	0.02	309	0.0493506	0.01	614	0.234794
b585_18wg	Partner went away since pregnancy (Range 1-5, reversed (5 did not happen, 1 happened and affected a lot)) b585_18wg	-0.02	351	0.060351	-0.02	414	0.115994	0.139836	-0.02	359	0.0757673	-0.02	518	0.105113
sum_diagnoses_91m	number of DAWBA diagnoses (including depression) (Higher = more) sum_diagnoses_91m	0.03	341	0.0604661	0.02	403	0.115302	0.186746	0.02	350	0.0723082	0.04	183	0.00100394
Chol_BBS_102m	Cholesterol mmol/l, BBS (Higher is more) Chol_BBS_102m	0.07	58	0.0606602	0.07	57	0.0639189	0.888757	0.03	257	0.022399	0.03	394	0.0288754
f7ms020_84m	Hip circumference (cm): F@7 (Higher is more) f7ms020_84m	0.02	360	0.0609613	0.02	391	0.0932805	0.121072	0.02	327	0.0573921	0.02	446	0.0537416
k7020_61m	G2: Mothers opinion of her neighbourhood as place to live (Lower = better, 1 = Very Good, 2 = Fairly Good, 3 = Not very good, 4 = Not at all good) k7020_61m	0.03	344	0.0610882	0.02	364	0.0776248	0.180045	0.03	282	0.0326573	0.02	459	0.0638483
divorced8wg_8wg	Mom divorced (no=0, yes = 1) divorced8wg_8wg	0.02	372	0.0611862	0.02	366	0.0611862	0.0744602	0.02	338	0.0651789	0.03	281	0.00583643
kb805c_6m	Mood Score (Prorated, Corrected for Age & Gestation) (Higher = more) kb805c_6m	0.02	347	0.062263	0.03	319	0.0432014	0.165599	0.02	387	0.0975181	0.02	491	0.0878841
psocsup61_61m	Social support score: average score if min 6 items filled out (range 1-4 (higher more support)) psocsup61_61m	-0.03	239	0.063018	-0.03	247	0.0724769	0.540581	-0.04	165	0.00317593	-0.03	283	0.00625515
divorced8m_8m	Mom divorced (no=0, yes = 1) divorced8m_8m	0.02	367	0.0637559	0.02	360	0.0637559	0.115264	0.02	343	0.0690862	0.04	248	0.00364968
kj475_42m	Weighted Life Events Score (Higher=more) kj475_42m	0.02	363	0.0653206	0.02	412	0.114991	0.144304	0.02	374	0.0868035	0.02	559	0.143223
LEsum57_57m	No. of life events to child (Higher=more) LEsum57_57m	0.02	361	0.0671687	0.02	363	0.0739902	0.160536	0.02	363	0.0780328	0.02	498	0.0919803
kz030_0m	Preferred birthweight (Higher = more) kz030_0m	-0.02	386	0.0677075	-0.02	384	0.077387	0.0637379	-0.02	371	0.0857264	-0.02	511	0.0997342
Adjcalcium_F9_108m	Adjusted calcium, F9 (Higher is more) Adjcalcium_F9_108m	-0.03	293	0.0680135	-0.01	557	0.383937	0.386299	-0.03	296	0.0383423	-0.02	523	0.111153
h227_33m	Mum and partner separated > CH18 mths (Range 1-5, reversed (5 did not happen, 1 happened and affected a lot)) h227_33m	-0.02	364	0.0690798	-0.03	289	0.0267141	0.166642	-0.02	347	0.0710793	-0.03	401	0.0328445
p2017r_110m	B18: Mother and husband/partner separated since the study child's 6th birthday (no=0, yes = 1) p2017r_110m	0.02	362	0.0691053	0.02	356	0.0691053	0.171407	0.02	320	0.0551976	0.03	270	0.00492482
pd174_8m	Anxiety Subscale of CCEI (prorated) (Higher = more) pd174_8m	0.03	296	0.0696094	0.03	258	0.0420188	0.387789	0.02	303	0.041011	0.04	229	0.00280754
f7ms026a_84m	BMI: F@7 (Higher is more) f7ms026a_84m	0.02	374	0.069892	0.03	327	0.0442474	0.120923	0.02	353	0.0737861	0.03	363	0.0186095
puberty8y_97m	Stage of pubertal development at 8 years 1 month (Range 1-5, Higher=more) puberty8y_97m	-0.03	313	0.072852	-0.03	214	0.0206819	0.34892	-0.03	222	0.0119579	-0.03	293	0.00739053
p3023r_110m	C3d: Husband/partner has had depression, in last 2 years (1=yes, 2 = no) p3023r_110m	-0.03	328	0.0730241	-0.03	323	0.0730241	0.315115	-0.03	215	0.0106181	-0.04	154	0.000455768
p2025r_110m	B26: Mother got married since the study child's 6th birthday (no=0, yes = 1) p2025r_110m	0.02	368	0.073243	0.02	361	0.073243	0.172301	0.02	386	0.095486	0.02	563	0.153529
pe264_21m	CCEI Anxiety Subscale II (Higher=more) pe264_21m	0.03	281	0.0735055	0.04	205	0.0285824	0.445867	0.03	232	0.0144399	0.04	168	0.000768396
insecureattach_18m	average of kd420, kd421, kd422r (higher means more separation avoidance/anxiety) insecureattach_18m	0.02	378	0.0761099	0.02	454	0.163642	0.151303	0.02	396	0.104094	0.01	772	0.594765
f519a_8m	PTNR had anxiety >CH born y/n (1=yes, 2 = no) f519a_8m	-0.02	381	0.0767099	-0.02	374	0.0767099	0.14341	-0.03	298	0.0384909	-0.04	195	0.00131429
f501_8m	Mom lives with current partner (1= yes, 2 = no, but has partner, 3 = no partner) f501_8m	0.02	387	0.0767798	0.02	392	0.0939775	0.116754	0.02	346	0.0705109	0.02	456	0.0591499
kj645_42m	Hyperactivity score (RR) (Higher = more) kj645_42m	0.02	382	0.0770597	0.03	337	0.0548653	0.145346	0.02	360	0.0768388	0.02	417	0.0417946
f260a_8m	New job for partner yes/no (1=yes, 2 = no) f260a_8m	-0.02	391	0.0774115	-0.02	377	0.0774115	0.112286	-0.02	366	0.0829805	-0.03	334	0.0125198
separated8m_8m	Mom separated (no=0, yes = 1) separated8m_8m	0.02	392	0.0794332	0.02	378	0.0794332	0.115264	0.02	370	0.0854502	0.03	290	0.00714974
PTRLossTot_110m	# Developmental periods with partner job loss up to 110m (Higher = more losses) PTRLossTot_110m	0.03	300	0.0795546	0.03	259	0.0486068	0.41653	0.04	143	0.00162207	0.04	166	0.000681919
PaternalSeparations_103m	Sum of periods with Paternal separations (from 6 mos to 8y7mo) (Higher=more) PaternalSeparations_103m	0.03	326	0.0807534	0.03	270	0.0424879	0.356069	0.03	297	0.0384591	0.03	356	0.0158129
ku537_108m	D1l: Child helps in the house (1 = Nearly every day, 6 = Not at all) ku537_108m	-0.02	384	0.081058	-0.02	357	0.0672054	0.153388	-0.03	263	0.0244364	-0.03	368	0.0200553
kt3016_103m	C1j: Frequency child has physiotherapy (1 = Nearly every day, 6 = Not at all) kt3016_103m	-0.02	380	0.0811593	-0.01	558	0.316509	0.176471	-0.02	369	0.0848929	-0.02	454	0.0577047
c800_32wg	Mother ethnic background (1=white, 2 =nonwhite) c800_32wg	-0.02	402	0.0822392	-0.02	497	0.214063	0.0865227	-0.02	351	0.0726167	-0.01	790	0.663664
e327_8w	Taken anti-depressant since birth (1=yes, 2 = no) e327_8w	-0.02	395	0.0823659	-0.02	380	0.0823659	0.11586	-0.02	379	0.0931844	-0.01	653	0.291738
pe020a_21m	Anxiety since child was 8 months Y/N (1=yes, 2 = no) pe020a_21m	-0.03	297	0.0824131	-0.03	303	0.0824131	0.436783	-0.02	397	0.104766	-0.03	280	0.00575984
kr822_91m	DV: DAWBA DSM-IV clinical diagnosis - Social phobia (1= Yes, 2 = No) kr822_91m	-0.02	379	0.0826948	-0.02	373	0.0826948	0.185257	-0.02	381	0.0933109	-0.03	291	0.0072032
l6000r_73m	F1a: Respondent currently has a partner yes/no (no=0, yes = 1) l6000r_73m	-0.02	377	0.0829836	-0.02	372	0.0829836	0.190022	-0.03	278	0.0300134	-0.04	190	0.00124287
reprodpb_97m	Boy born with scrotum or penis problems (girls = 0) (0=no problem or girl, 1=problem) reprodpb_97m	-0.02	375	0.0831796	-0.02	371	0.0831796	0.194192	-0.02	328	0.0592709	-0.04	155	0.000486689
fdms026_120m	Weight (kg): F10+ (Higher is more) fdms026_120m	0.02	405	0.0832917	0.02	445	0.132913	0.0827997	0.02	375	0.0870462	0.02	499	0.093398
j308_47m	MUM Divorced> CH 30 MTHs (Range 1-5, reversed (5 did not happen, 1 happened and affected a lot)) j308_47m	-0.02	390	0.0845454	-0.03	329	0.0506113	0.159196	-0.02	383	0.0941734	-0.02	500	0.0934254
kb802c_6m	Approach Score (Prorated, Corrected for Age & Gestation) (Higher = more) kb802c_6m	0.02	389	0.0855922	0.02	443	0.14862	0.165153	0.02	341	0.0686916	0.02	541	0.128248
SexualAbuse_103m	Sum of periods with sexual abuse (from 6 mos to 8y7mo) (Higher=more) SexualAbuse_103m	0.03	333	0.0856265	0.02	505	0.299864	0.348622	0.03	280	0.0308409	0.05	85	2.96979e-05
kt3006_103m	C1e: Frequency child goes to special classes (1 = Nearly every day, 6 = Not at all) kt3006_103m	0.02	385	0.0877386	0.03	296	0.0327263	0.187193	0.02	372	0.0862303	0.03	380	0.0242067
kf465_30m	No. of life events to child (Higher=more) kf465_30m	0.02	399	0.0880928	0.02	343	0.0588678	0.143112	0.02	352	0.0734839	0.02	415	0.0408869
VitDd2_preg_25wg	Vitamin D2 nmol/l, blood: pregnancy (double-check timing) (Higher is more) VitDd2_preg_25wg	-0.03	304	0.089979	-0.01	614	0.490471	0.447803	-0.02	358	0.0754356	-0.01	651	0.289152
kj644_42m	Conduct difficulties score (RR) (Higher = more) kj644_42m	0.02	401	0.0913129	0.02	344	0.0596856	0.145346	0.02	373	0.0867839	0.02	447	0.05383
f500_8m	Mom has current partner (1=yes, 2= no) f500_8m	0.02	408	0.0919573	0.02	390	0.0919573	0.115413	0.02	420	0.129939	0.02	567	0.158677
cf079_61m	Waist circ at 61 mth (Higher is more) cf079_61m	0.06	69	0.0924398	0.07	60	0.0724723	0.892926	0.01	492	0.223727	0.01	681	0.382997
l6023r_73m	F3d: Respondent's partner has had depression since study child was 5 years old (1=yes, 2 = no) l6023r_73m	-0.03	343	0.0935912	-0.03	338	0.0935912	0.346835	-0.03	238	0.0156141	-0.04	140	0.000326229
b581_18wg	PTNR lost job since PREG (Range 1-5, reversed (5 did not happen, 1 happened and affected a lot)) b581_18wg	-0.02	406	0.0941453	-0.03	287	0.0232796	0.139836	-0.02	399	0.108181	-0.03	408	0.0376461
kj010_42m	CHs Health in Past Month (range 1-4 (lower is healthier, 1=very healthy, 4= unwell)) kj010_42m	0.02	404	0.0944616	0.02	362	0.0704184	0.152494	0.02	342	0.0687058	0.02	422	0.0433512
d586a_12wg	NAT father known to have depression etc. (about mother's father) (1=yes, 2 = no) d586a_12wg	-0.02	419	0.0945285	-0.02	402	0.0945285	0.0847357	-0.02	389	0.0993049	-0.03	339	0.0131225
kj378_42m	MUM Bribes when Naughty (1-5, higher means more frequent and harsh discipline) kj378_42m	0.02	394	0.09507	0.02	346	0.0671944	0.189427	0.02	429	0.149653	0.02	512	0.100217
l4031_73m	D32: Respondent started new job since study child's 5th birthday (Range 1-5, reversed (5 did not happen, 1 happened and affected a lot)) l4031_73m	0.02	393	0.0950715	0.02	383	0.098723	0.194341	0.02	421	0.131583	0.01	742	0.528851
sa050_90m	A4d4: Child currently has a special teacher (1=yes, 2 = no) sa050_90m	-0.03	276	0.0969572	-0.03	286	0.0969572	0.541325	-0.02	336	0.0639318	-0.03	390	0.0278134
HDL_f9_108m	HDL mmol/l, Focus@9 (Higher is more) HDL_f9_108m	0.09	20	0.0978862	0.08	30	0.14963	0.951899	0.02	434	0.153227	0.01	611	0.229993
socnet51_61m	Social network score: average score if min 6 items filled out (range 1-4 (higher more friends)) socnet51_61m	-0.02	400	0.0983916	-0.03	331	0.0548744	0.182427	-0.02	433	0.152456	-0.02	517	0.104655
ks1070_103m	A5a: Child admitted to hospital in past 2 years (1=yes, 2 = no) ks1070_103m	-0.02	407	0.0999632	-0.02	389	0.0999632	0.158153	-0.02	417	0.127337	-0.02	465	0.0686271
kb808c_6m	Threshold Score (Prorated, Corrected for Age & Gestation) (Higher = more) kb808c_6m	0.02	410	0.103852	0.02	413	0.121587	0.166195	0.02	380	0.0932114	0.02	549	0.131014
kg622b_38m	DV: EAS shyness score (prorated) (Higher = more) kg622b_38m	-0.02	416	0.104811	-0.02	425	0.126614	0.145793	-0.02	385	0.0950746	-0.02	522	0.109698
ph3033_61m	C27: Frequency in the past week respondent has been anxious or worried for no good reason (Range 1-4, 1=Not at all, 4 = often) ph3033_61m	0.03	283	0.106205	0.03	242	0.0684212	0.540432	0.03	224	0.0122833	0.04	184	0.00106387
kf011_30m	Childs health in past year (range 1-4 (lower is healthier, 1=very healthy, 4= unwell)) kf011_30m	0.02	418	0.106344	0.02	475	0.193864	0.148027	0.02	400	0.109364	0.01	618	0.239462
neverm33m_33m	Mom never married (no=0, yes = 1) neverm33m_33m	0.02	411	0.106539	0.02	394	0.106539	0.16828	0.02	401	0.109891	0.02	449	0.0550795
PTH_F7_84m	Parathyroid hormone, F7 (Higher is more) PTH_F7_84m	-0.05	127	0.108274	-0.03	228	0.270472	0.843485	-0.02	453	0.178451	0	872	0.993218
HepA_CIF61_61m	Hepatitis A status, 61mth CIF (Higher is more) HepA_CIF61_61m	-0.08	34	0.109423	-0.08	34	0.109423	0.937602	-0.02	424	0.139997	-0.01	718	0.457142
e411r_8w	PTNR lost job since MID PREG (yes/no) (1=yes, 2 = no) e411r_8w	-0.02	429	0.112415	-0.02	418	0.112415	0.106031	-0.02	402	0.111202	-0.03	318	0.0101864
pm1011r_110m	A2b: Father has had depression in last 3 years y/n (1=yes, 2 = no) pm1011r_110m	-0.03	274	0.112973	-0.03	284	0.112973	0.586299	-0.03	236	0.0154142	-0.04	209	0.001842
CRP_f9_108m	C-Reactive protein mg/l, Focus@9 (Higher is more) CRP_f9_108m	0.02	352	0.113599	0.05	113	0.00139239	0.387937	0.02	412	0.124073	0.04	246	0.00357406
n2033_97m	B1n2: Mother's natural father has ever had depression y/n (1=yes, 2 = no) n2033_97m	-0.02	398	0.113952	-0.02	381	0.113952	0.265078	-0.03	300	0.0396925	-0.05	77	1.87265e-05
ku524_108m	D1d: Child goes to Sunday School (1 = Nearly every day, 6 = Not at all) ku524_108m	-0.02	423	0.114403	-0.02	410	0.115671	0.153388	-0.02	468	0.192987	-0.02	544	0.129627
g642_21m	Partner positive relationship score (range 6-18) g642_21m	0.02	414	0.114405	0.03	290	0.0299466	0.192852	0.03	258	0.0225783	0.04	159	0.000565038
pf4033_33m	D27: Partner has been anxious or worried for no good reason (Range 1-4, 1=Not at all, 4 = often) pf4033_33m	0.03	325	0.116862	0.03	342	0.139833	0.481162	0.03	184	0.00567174	0.04	177	0.00085139
Avg_neighb_p_122m	Average partner's opinion of neiborhood (across gest,2y,7y,10y) (Higher = worse neighborhood) Avg_neighb_p_122m	0.02	412	0.117166	0.02	388	0.110053	0.214147	0.03	276	0.0285454	0.03	395	0.0291556
kq346a_81m	DV: SDQ Prosocial Score (prorated) (Higher = more prosociality.) kq346a_81m	-0.02	420	0.11732	-0.01	526	0.276912	0.18898	-0.02	467	0.192892	-0.01	660	0.30211
Avg_fcamsis_m_47m	Average female CAMSIS score mom from 18wk gest to 3y11mos (Higher is better) Avg_fcamsis_m_47m	-0.02	437	0.119365	-0.02	451	0.144037	0.085927	-0.02	411	0.123651	-0.02	579	0.177651
kb010_6m	Health of child in 1st months (range 1-4 (lower is healthier, 1=very healthy, 4= unwell)) kb010_6m	0.02	435	0.122932	0.02	474	0.183932	0.111392	0.02	409	0.121594	0.02	543	0.129227
Activity_24m	Avg Activity Score (Prorated) avg 6 mos, 24 mos (Higher = more) Activity_24m	0.02	441	0.123541	0.01	525	0.249355	0.0917349	0.02	416	0.126847	0.01	656	0.296206
f8lf021_96m	Child weight (kg): LF, F@8 (Higher is more) f8lf021_96m	0.02	424	0.123625	0.01	559	0.322572	0.193448	0.02	463	0.189437	0.01	657	0.298159
k4040_61m	D41: Mothers partner started a new job in past year (Range 1-5, reversed (5 did not happen, 1 happened and affected a lot)) k4040_61m	-0.02	425	0.123966	-0.01	547	0.296679	0.183023	-0.02	378	0.0921753	-0.03	375	0.0231903
EB_CIF61_61m	Epstein Barr status, 61mth CIF (Higher is more) EB_CIF61_61m	-0.08	38	0.124538	-0.08	39	0.124538	0.937751	0	870	0.99604	0.03	347	0.0142503
kq010_81m	A1i: Assessment Of CHs Health In Past Month (range 1-4 (lower is healthier, 1=very healthy, 4= unwell)) kq010_81m	0.02	413	0.125888	0.02	369	0.0924543	0.247357	0.02	337	0.0649714	0.03	292	0.00720754
pd180_8m	Depression Subscale of CCEI (prorated) (Higher = more depressed) pd180_8m	0.02	371	0.126833	0.03	320	0.0841266	0.387789	0.03	288	0.0350318	0.03	263	0.00456541
b585r_18wg	Partner went away since pregnancy (1=yes, 2=no) b585r_18wg	-0.02	434	0.128179	-0.02	430	0.128179	0.139836	-0.02	418	0.127632	-0.03	399	0.0309697
l4017_73m	D18: Respondent separated from partner since study child's 5th birthday (Range 1-5, reversed (5 did not happen, 1 happened and affected a lot)) l4017_73m	-0.02	426	0.128437	-0.02	415	0.128598	0.194192	-0.02	407	0.117614	-0.02	443	0.0523315
kr802_91m	DV: DAWBA DSM-IV clinical diagnosis - Hyperactive-impulsive ADHD (1= Yes, 2 = No) kr802_91m	-0.02	428	0.128893	-0.02	417	0.128893	0.186746	-0.02	426	0.144429	-0.04	196	0.00138709
pd020a_8m	Had anxiety since birth y/n (1=yes, 2 = no) pd020a_8m	-0.02	373	0.129183	-0.02	370	0.129183	0.387193	-0.02	406	0.115301	-0.03	261	0.00436043
separated73m_73m	D18: Respondent separated from partner since study child's 5th birthday yes/no (no=0, yes = 1) separated73m_73m	0.02	427	0.13048	0.02	416	0.13048	0.194192	0.02	404	0.113612	0.03	378	0.0239659
Avg_sc_p_97m	Average social class partner from 18wk gest to 8y1mo (Lower is better) Avg_sc_p_97m	0.02	430	0.130829	0.02	485	0.213053	0.183917	0.02	410	0.123607	0.02	580	0.1784
hb_F9_108m	Haemoglobin, Focus@9 (Higher is more) hb_F9_108m	-0.02	383	0.131643	-0.02	424	0.191008	0.374832	-0.03	293	0.0372489	-0.03	398	0.0306515
f9ms026_108m	Weight (kg): F@9 (Higher is more) f9ms026_108m	0.02	456	0.132769	0.02	504	0.218203	0.0853313	0.02	431	0.150147	0.02	602	0.211749
MJobLTot_110m	# Developmental periods with mom job loss up to 110m (Higher = more losses) MJobLTot_110m	0.02	376	0.134121	0.01	556	0.380728	0.395383	0.02	444	0.16535	0.02	461	0.0652561
Mood_24m	Avg Mood Score (Prorated) avg 6 mos, 24 mos (Higher = more) Mood_24m	0.02	459	0.136887	0.02	385	0.0827873	0.0921817	0.02	422	0.135663	0.02	472	0.0715702
neverm21m_21m	Mom never married (no=0, yes = 1) neverm21m_21m	0.02	444	0.137385	0.02	437	0.137385	0.152197	0.02	427	0.146075	0.03	344	0.0135549
kr826_91m	DV: DAWBA DSM-IV clinical diagnosis - Anxiety disorder NOS (1= Yes, 2 = No) kr826_91m	0.02	433	0.137545	0.02	428	0.137545	0.185257	0.02	432	0.150955	-0.03	413	0.0391921
Reading_116m	SDQI - Child is good at reading (Higher = better at school work) Reading_116m	-0.02	439	0.137565	0.01	753	0.656027	0.160387	-0.02	485	0.218906	0	805	0.743555
j314a_47m	Mum lost Job > CH 30 MTHs y/n (1=yes, 2 = no) j314a_47m	-0.02	451	0.143489	-0.02	440	0.143489	0.158451	-0.02	455	0.180781	-0.01	689	0.400094
ks1071r_103m	A5b: Number of times child admitted to hospital in past 2 years (Higher=more) ks1071r_103m	0.02	453	0.144638	0.02	375	0.0817759	0.159345	0.01	497	0.228274	0.03	358	0.016284
kg620b_38m	DV: EAS emotionality (prorated) (Higher = more) kg620b_38m	0.02	457	0.146824	0.02	395	0.102149	0.145644	0.02	415	0.125717	0.02	467	0.0689143
neverm8wg_8wg	Mom never married (no=0, yes = 1) neverm8wg_8wg	0.02	470	0.147231	0.02	455	0.147231	0.0744602	0.02	435	0.1534	0.03	374	0.0227633
kr337b_91m	DV: Compulsions/obsessions score (prorated) (Higher = more) kr337b_91m	0.02	442	0.147585	0.02	502	0.246556	0.195979	0.02	349	0.0714615	0.03	264	0.00458003
k1011r_61m	A2b: Mother had depression in past year (1=yes, 2 = no) k1011r_61m	-0.02	447	0.147609	-0.02	439	0.147609	0.189129	-0.02	329	0.0593542	-0.03	333	0.0124925
pd200_8m	Edinburgh Post-natal Depression Score (Higher = more depressed) pd200_8m	0.02	397	0.151441	0.03	318	0.0848862	0.395235	0.04	175	0.00396303	0.05	102	7.8808e-05
e414_8w	Mom Lost job since MID PREG (Range 1-5, reversed (5 did not happen, 1 happened and affected a lot)) e414_8w	0.02	469	0.15249	0.02	492	0.210614	0.105287	0.02	442	0.163896	0	814	0.782526
kf076_30m	No of times child in (Higher =more) kf076_30m	0.02	461	0.152597	0.01	608	0.388035	0.154281	0.02	388	0.0982372	0.02	589	0.185921
kt3012_103m	C1h: Frequency child goes to singing group (1 = Nearly every day, 6 = Not at all) kt3012_103m	-0.02	455	0.153375	-0.02	411	0.122205	0.178704	-0.02	408	0.119888	-0.03	326	0.0111285
neverm85m_85m	Mom never married (no=0, yes = 1) neverm85m_85m	0.02	454	0.154376	0.02	444	0.154376	0.184959	0.02	446	0.166509	0.03	282	0.00608664
pa009_12wg	Dad's opinion of neighbourhood (Lower = better, 1 = Very Good, 2 = Fairly Good, 3 = Not very good, 4 = Not at all good) pa009_12wg	0.02	422	0.155872	0.02	352	0.0991521	0.321519	0.02	364	0.0781484	0.02	493	0.0898006
kj643_42m	Emotional difficulties score (RR) (Higher = more) kj643_42m	0.02	465	0.157271	0.02	409	0.112425	0.145346	0.02	445	0.166365	0.02	564	0.155535
Cort_BBS_102m	Cortisol nmol/l, BBS (Higher is more) Cort_BBS_102m	-0.05	119	0.157798	-0.04	148	0.235471	0.886076	-0.02	382	0.0935636	-0.04	216	0.00226538
Adaptability_24m	Avg Adaptability Score (Prorated) avg 6 mos, 24 mos (Higher = more) Adaptability_24m	0.02	480	0.15856	0.02	442	0.131056	0.0923306	0.02	443	0.164611	0.02	556	0.139861
f7ms018_84m	Waist circumference (cm): F@7 (Higher is more) f7ms018_84m	0.02	472	0.160371	0.01	535	0.264059	0.120923	0.01	511	0.260545	0.01	692	0.401596
cf076_37m	Waist circ at 37 mth (Higher is more) cf076_37m	0.05	115	0.163625	0.05	95	0.14159	0.891437	0.02	377	0.0899021	0.02	423	0.0448012
n4120r_97m	Partner employment (0=not working, 1= part-time work, 2= full-time work) n4120r_97m	-0.02	438	0.164521	-0.02	435	0.166156	0.266567	-0.02	419	0.128935	-0.03	260	0.00435889
SBP_120m	Systolic blood pressure_AS (Higher is more) SBP_120m	-0.02	482	0.165069	-0.02	382	0.0836319	0.118987	-0.02	436	0.15355	-0.02	476	0.0733104
b_fcamsis_m_18wg	B: Female CAMSIS score (mother) (Higher is better) b_fcamsis_m_18wg	-0.02	466	0.165333	-0.02	441	0.148828	0.174981	-0.01	517	0.266631	-0.01	673	0.352677
kn1000_69m	A1i: Assessment of child's health in past month (range 1-4 (lower is healthier, 1=very healthy, 4= unwell)) kn1000_69m	0.02	460	0.165765	0.02	379	0.0973326	0.207297	0.02	325	0.0568935	0.03	307	0.00872839
separated8wg_8wg	Mom separated (no=0, yes = 1) separated8wg_8wg	0.02	493	0.168021	0.02	468	0.168021	0.0744602	0.02	451	0.174498	0.03	327	0.0113139
sa043b_90m	DV: Any past or current educational problems (1=yes, 2 = no) sa043b_90m	-0.02	350	0.168373	-0.02	347	0.168373	0.5379	-0.02	464	0.190025	-0.02	519	0.105285
g311a_21m	Partner lost job >CH8MTHs (yes/no) (1=yes, 2 = no) g311a_21m	-0.02	481	0.170553	-0.02	460	0.170553	0.142368	-0.02	460	0.187341	-0.03	324	0.0107977
kb807c_6m	Distractability Score (Prorated, Corrected for Age & Gestation) (Higher = more) kb807c_6m	0.02	471	0.171129	0.02	420	0.126509	0.164855	0.02	454	0.178531	0.02	536	0.12622
p2031r_110m	B32: Mother started a new job since the study child's 6th birthday yes/no (1=yes, 2 = no) p2031r_110m	0.02	473	0.174419	0.02	457	0.174419	0.17379	0.02	461	0.188208	0.01	715	0.455847
LifeEvents30_30m	Weighted Life Events Score (Higher=more) LifeEvents30_30m	0.02	486	0.176083	0.03	271	0.0196543	0.148027	0.01	488	0.220627	0.03	362	0.0177425
Approach_24m	Avg Approach Score (Prorated) avg 6 mos, 24 mos (Higher = more) Approach_24m	0.02	498	0.176468	0.01	573	0.323592	0.0918838	0.02	450	0.17317	0.01	655	0.295611
LDL_BBS_102m	LDL mmol/l, BBS (Higher is more) LDL_BBS_102m	0.05	129	0.179509	0.06	78	0.108643	0.888757	0.02	367	0.083358	0.03	369	0.0216671
f8aa150_96m	Antisocial activities score: F@8 (Higher = more antisocial activities (out of 10).) f8aa150_96m	0.02	485	0.180189	0.02	386	0.0984996	0.170067	0.02	392	0.100493	0.04	205	0.00174693
kr300b_91m	DV: Stress reactions score (prorated) (Higher = more) kr300b_91m	0.02	477	0.180913	0.02	446	0.160881	0.189576	0.02	393	0.100878	0.04	150	0.000388
widowed122m_122m	Mom widowed (no=0, yes = 1) widowed122m_122m	-0.02	489	0.182156	-0.02	466	0.182156	0.142964	-0.02	465	0.191161	0.02	468	0.0689932
cf049_61m	Weight at 61 mth (Higher is more) cf049_61m	0.05	125	0.182495	0.04	167	0.279568	0.892331	0.02	310	0.0495437	0.02	460	0.0643427
f9sa022_108m	Mean BP diastolic: samples F@9 (Higher is more) f9sa022_108m	-0.02	501	0.182908	-0.02	453	0.148491	0.0966493	-0.01	499	0.228957	-0.01	620	0.241575
f063_8m	Anti-depressant use since CH born (Range 1-4, 1 = daily, 4 = not at all) f063_8m	-0.02	502	0.187581	-0.01	575	0.33388	0.113031	-0.02	448	0.172556	-0.02	497	0.0918505
p3083_110m	C6c: Husband/partner has had same job since the study child was 7 years old yes/no (1=yes, 2 = no) p3083_110m	0.02	462	0.189047	0.02	449	0.189047	0.279375	0.02	477	0.205092	0.03	305	0.00835601
f9ms018_108m	Waist circumference (cm): F@9 (Higher is more) f9ms018_108m	0.02	512	0.189138	0.02	501	0.216417	0.085927	0.01	505	0.248832	0.01	612	0.231603
c093_32wg	MEDTN for anxiety in last 3MTHS (1=yes, 2 = no) c093_32wg	0.02	506	0.189218	0.02	481	0.189218	0.108116	0.02	472	0.199535	-0.01	773	0.597654
Distractibility_24m	Avg Distractibility Score (Prorated) avg 6 mos, 24 mos (Higher = more) Distractibility_24m	0.02	511	0.190131	0.01	661	0.483163	0.0923306	0.02	466	0.191296	0.01	724	0.471867
l6001_73m	F1b: Respondent lives with partner (1=yes, 2=no) l6001_73m	0.02	475	0.192339	0.02	458	0.192339	0.236337	0.03	243	0.0170369	0.04	212	0.00194553
g241_21m	Social network score: missing items put to mode (0-30 (higher more support)) g241_21m	-0.02	500	0.193184	-0.02	405	0.109868	0.143112	-0.02	482	0.212486	-0.02	487	0.0863003
Hg_preg_20wg	Mercury, whole blood ug/l: Pregnancy (time missing, imputing 20wg for now) (Higher is more) Hg_preg_20wg	-0.03	279	0.197146	-0.05	118	0.0325847	0.716754	-0.02	391	0.0996956	-0.04	238	0.0031594
g315_21m	Partner went away >CH8MTHs (Range 1-5, reversed (5 did not happen, 1 happened and affected a lot)) g315_21m	-0.02	505	0.199185	-0.01	588	0.357876	0.147431	-0.01	500	0.229148	-0.02	428	0.0463371
Intensity_24m	Avg Intensity Score (Prorated) avg 6 mos, 24 mos (Higher = more) Intensity_24m	0.02	518	0.19921	0.01	594	0.350793	0.0923306	0.02	479	0.208974	0.01	697	0.42261
kf075_30m	Child hospitalised > 18 months (1=yes, 2 = no) kf075_30m	-0.02	507	0.201863	-0.02	482	0.201863	0.155324	-0.01	507	0.252154	-0.01	628	0.248463
Ferritin_CIF8_8m	Ferritin mg/l, 8mth CIF (Higher is more) Ferritin_CIF8_8m	0.06	77	0.202234	-0.01	634	0.821001	0.932837	0.02	439	0.156108	0.01	758	0.564268
h530_33m	Partner is currently employed yes/no (1=yes, 2 = no) h530_33m	0.02	494	0.202881	0.02	469	0.202881	0.209978	0.03	302	0.040098	0.03	313	0.00967363
n8130_97m	J9a: Average family take-home income per week (Higher is better, 1= < √Ç¬£100, 2 = √Ç¬£100-199, 3 = √Ç¬£200-299, 4 = √Ç¬£300-399, 5 = √Ç¬£400+) n8130_97m	-0.02	479	0.203176	-0.02	517	0.288051	0.264334	-0.03	223	0.0120862	-0.03	364	0.0189548
Widowed01_122m	Mom ever widowed up to 122m (no=0, yes = 1) Widowed01_122m	-0.02	421	0.205119	-0.02	406	0.205119	0.459568	-0.03	274	0.0274375	-0.04	201	0.00158107
kt3005_103m	C1d: Frequency child goes to Sunday school (1 = Nearly every day, 6 = Not at all) kt3005_103m	-0.02	504	0.20714	-0.02	494	0.233741	0.182725	-0.01	506	0.250056	-0.02	590	0.187222
kq371a_81m	DV: Child was admitted to hospital since his/her 5th birthday (Y/N) (1=yes, 2 = no) kq371a_81m	-0.02	503	0.207579	-0.02	478	0.207579	0.188384	-0.02	484	0.218046	-0.03	316	0.010039
VLDL_f9_108m	VLDL mmol/l, Focus@9 (Higher is more) VLDL_f9_108m	-0.02	446	0.208046	-0.01	567	0.403088	0.387937	-0.01	486	0.219528	-0.01	716	0.456423
kl045_57m	A5a: Child admitted to hospital since age 3 (1=yes, 2 = no) kl045_57m	-0.02	513	0.208946	-0.02	486	0.208946	0.160685	-0.01	501	0.231242	-0.02	452	0.056473
trig_f9_108m	Triglycerides mmol/l, Focus@9 (Higher is more) trig_f9_108m	-0.02	449	0.209082	-0.01	568	0.403841	0.387937	-0.01	489	0.220973	-0.01	749	0.541145
hb_F7_84m	Haemoglobin, Focus@7 (Higher is more) hb_F7_84m	-0.02	458	0.209503	-0.02	489	0.284183	0.360238	-0.02	368	0.083909	-0.02	509	0.098541
kj476_42m	No. of life events to child (Higher=more) kj476_42m	0.02	517	0.212388	0.01	592	0.361646	0.144304	0.01	508	0.254245	0.01	721	0.468996
kt3017_103m	C1k: Frequency child sees Grandparents (1 = Nearly every day, 6 = Not at all) kt3017_103m	-0.02	514	0.213502	-0.01	540	0.289331	0.171258	-0.01	525	0.276297	-0.01	707	0.44066
e414r_8w	MomLost job since MID PREG (yes/no) (1=yes, 2 = no) e414r_8w	0.02	527	0.215211	0.02	496	0.215211	0.105287	0.01	490	0.221702	-0.01	751	0.546513
separated33m_33m	Mom separated (0=no, 1=yes) separated33m_33m	0.02	516	0.216187	0.02	487	0.216187	0.16828	0.01	487	0.220557	0.01	615	0.235787
g652_21m	Partner had same job >CH8MTHs (1=yes, 2 = no) g652_21m	0.02	497	0.216922	0.02	472	0.216922	0.245123	0.02	316	0.0528695	0.04	148	0.00038703
g860_21m	Mums opinion of neighbourhood (Lower = better, 1 = Very Good, 2 = Fairly Good, 3 = Not very good, 4 = Not at all good) g860_21m	0.02	521	0.217224	0.01	548	0.286857	0.146687	0.02	319	0.0548608	0.02	504	0.0968644
cf059_61m	Height at 61 mth (Higher is more) cf059_61m	0.05	142	0.219017	0.03	218	0.350119	0.892331	0	784	0.757714	-0.01	661	0.30578
HDL_BBS_102m	HDL mmol/l, BBS (Higher is more) HDL_BBS_102m	0.04	148	0.221481	0.04	145	0.234323	0.888757	0	833	0.891663	-0.02	594	0.204398
ke800b_24m	Activity Score (Prorated) (Higher = more) ke800b_24m	0.02	524	0.221637	0.01	520	0.259512	0.142368	0.02	395	0.102134	0.02	555	0.139484
pm1010r_110m	A2a: Father has had anxiety or 'nerves' in last 3 years (1=yes, 2=no) pm1010r_110m	-0.02	388	0.225013	-0.02	376	0.225013	0.584512	-0.03	272	0.0261719	-0.04	230	0.00292962
pe021a_21m	Depression Y/N since child 8 months (1=yes, 2 = no) pe021a_21m	0.02	445	0.226363	0.02	438	0.226363	0.436783	0.01	583	0.372497	-0.02	604	0.215928
h221_33m	Partner lost job > CH18 mths (Range 1-5, reversed (5 did not happen, 1 happened and affected a lot)) h221_33m	-0.02	523	0.227798	-0.01	640	0.45201	0.169173	-0.01	509	0.255457	-0.01	734	0.503393
j044_47m	MUM took Depression Pills >1 YR (Range 1-4, 1 = daily, 4 = not at all) j044_47m	-0.02	525	0.228861	-0.03	311	0.0378336	0.161727	-0.02	462	0.189382	-0.03	303	0.00802176
g650_21m	Partner employed (1=yes, 2 = no) g650_21m	0.02	522	0.229352	0.02	491	0.229352	0.183023	0.02	334	0.0628048	0.04	138	0.000297377
sa011_90m	A1b: Teacher's rating of child for age - art (Range 1-5, 1 = very good, 5 = poor) sa011_90m	0.02	415	0.230927	0.02	503	0.378802	0.534028	0.01	552	0.320615	0	797	0.702952
f245a_8m	Got married yes/no (1=yes, 2=no) f245a_8m	0.02	536	0.234694	0.02	509	0.234694	0.112286	0.01	572	0.354598	-0.02	532	0.121626
e411_8w	PTNR lost job since MID PREG (Range 1-5, reversed (5 did not happen, 1 happened and affected a lot)) e411_8w	-0.02	541	0.238787	-0.02	431	0.121644	0.106031	-0.01	491	0.222751	-0.03	353	0.0147842
p2015r_110m	B16: Mother's husband/partner went away since the study child's 6th birthday (no=0, yes = 1) p2015r_110m	0.02	529	0.239997	0.02	499	0.239997	0.175726	0.02	430	0.149969	0.04	256	0.0040325
g314a_21m	Mum lost job >CH8MTHs (yes/no) (1=yes, 2 = no) g314a_21m	-0.02	537	0.243788	-0.02	511	0.243788	0.142368	-0.02	478	0.208064	-0.03	342	0.0133451
pf1150_33m	A6u: Partner has felt depressed in the past month (Range 1-3, 1= Almost all the time, 2 = sometimes, 3 = not at all.) pf1150_33m	-0.02	440	0.244798	-0.02	433	0.242695	0.483991	-0.03	242	0.0163067	-0.04	136	0.000293876
pf1010r_33m	A2a: Partner has had anxiety or nerves since the study child was 18 months old (1=yes, 2 = no) pf1010r_33m	-0.02	432	0.244805	-0.02	422	0.244805	0.509754	-0.03	216	0.0107727	-0.05	118	0.000138972
Albumin_F9_108m	Albumin, F9 (Higher is more) Albumin_F9_108m	-0.02	478	0.244849	-0.02	365	0.127118	0.386001	-0.01	516	0.266001	-0.01	665	0.316009
l4032_73m	D33: Respondent returned to work since study child's 5th birthday (Range 1-5, reversed (5 did not happen, 1 happened and affected a lot)) l4032_73m	0.02	531	0.249207	0.03	330	0.0562178	0.194043	0.01	519	0.270892	0.01	771	0.591953
k4011r_61m	D12: Mothers partner lost job in the past year (yes/no) (1=yes, 2 = no) k4011r_61m	-0.02	533	0.249342	-0.02	507	0.249342	0.181981	-0.01	530	0.28467	-0.03	386	0.0259016
k1044_61m	A3e: Frequency mother had pills for depression in past year (Range 1-4, 1 = daily, 4 = not at all) k1044_61m	-0.02	534	0.250697	-0.01	570	0.341983	0.1793	-0.02	449	0.172607	-0.02	448	0.0541012
Vitdd2_F7_84m	Vitamin D (25(OHD2)), F7 (Higher is more) Vitdd2_F7_84m	-0.05	112	0.251283	-0.04	138	0.328813	0.928518	-0.01	694	0.555891	0.01	745	0.534765
ku520_108m	D1a: Child goes swimming (1 = Nearly every day, 6 = Not at all) ku520_108m	0.02	542	0.25286	0.01	555	0.296347	0.145942	0.01	502	0.23165	0.01	610	0.226846
f7ms012_84m	Sitting height (cm): F@7 (Higher is more) f7ms012_84m	-0.01	543	0.253978	-0.02	479	0.189961	0.120477	-0.01	547	0.314957	-0.01	625	0.244347
SeparatedTot_122m	Number of developmental periods when mom was separated up to 122m (Range 0-6 (more=higher)) SeparatedTot_122m	0.02	495	0.255303	0.02	351	0.10969	0.369322	0.03	208	0.00887652	0.05	114	0.000124031
divorced85m_85m	Mom divorced (no=0, yes = 1) divorced85m_85m	0.02	539	0.255905	0.02	512	0.255905	0.18213	0.01	518	0.268436	0.03	273	0.00517877
cotinine_preg_20wg	Cotinine ng/ml, blood: 1st trimester Pregnancy (time missing, imputing 20wg for now) (Higher is more) cotinine_preg_20wg	0.02	359	0.257587	0.05	126	0.0310693	0.679226	0.03	299	0.03859	0.03	289	0.00711772
pf1011r_33m	A2b: Partner has had depression since the study child was 18 months old y/n (1=yes, 2 = no) pf1011r_33m	-0.02	443	0.258906	-0.02	436	0.258906	0.510499	-0.02	308	0.0489427	-0.03	343	0.013511
married122m_122m	Mom married (no=0, yes = 1) married122m_122m	-0.01	546	0.263906	-0.01	527	0.263906	0.142964	-0.01	522	0.273688	-0.02	416	0.0413799
ke808b_24m	Threshold Score (Prorated) (Higher = more) ke808b_24m	-0.01	554	0.269352	-0.01	697	0.541414	0.142219	-0.01	671	0.50874	0	863	0.960694
k6000r_61m	F1a: Mother has worked in past year (1=yes, 2 = no) k6000r_61m	0.01	544	0.270759	0.01	521	0.270759	0.179896	0.01	540	0.307317	0.01	642	0.266607
m5050r_85m	E3: Mother working at same status as before study child born (1= no, lower; 2=same, 3= higher) m5050r_85m	0.02	487	0.27158	0.02	419	0.209378	0.436337	0.01	714	0.600271	0.01	711	0.448493
ke804b_24m	Intensity Score (Prorated) (Higher = more) ke804b_24m	0.01	556	0.272422	0.01	562	0.315158	0.142964	0.02	457	0.184373	0.01	633	0.25392
vitdtot_F7_84m	Total Vitamin D, F7 (Higher is more) vitdtot_F7_84m	-0.05	123	0.277997	-0.05	122	0.293814	0.928667	-0.01	531	0.287825	-0.02	430	0.047088
PTH_F9_108m	Parathyroid hormone, F9 (Higher is more) PTH_F9_108m	0.02	509	0.278008	0.02	470	0.262315	0.385853	0.01	494	0.224583	0.02	535	0.126137
Divorced01_122m	Mom ever divorced up to 122m (no=0, yes = 1) Divorced01_122m	0.02	483	0.279071	0.02	461	0.279071	0.460462	0.02	345	0.0697873	0.03	373	0.0226978
fdms018_120m	Waist circumference (cm): F10+ (Higher is more) fdms018_120m	0.01	570	0.279154	0.01	543	0.267178	0.0826508	0.01	493	0.224425	0.02	528	0.118205
cf148_61m	Mean pulse rate at 61 mth (Higher is more) cf148_61m	-0.04	165	0.280767	-0.04	178	0.308808	0.898883	0	796	0.786861	0	817	0.791325
widowed97m_97m	Mom widowed (no=0, yes = 1) widowed97m_97m	-0.01	553	0.281462	-0.01	532	0.281462	0.187491	-0.01	539	0.305573	0.05	110	0.00010703
GHBP_BBS_102m	Growth hormone binding protein ng/ml, BBS (Higher is more) GHBP_BBS_102m	-0.04	166	0.283865	-0.04	173	0.300003	0.897692	0.02	414	0.125161	0.03	365	0.0193837
ku536_108m	D1k: Child plays computer games (1 = Nearly every day, 6 = Not at all) ku536_108m	0.01	560	0.284061	0.01	563	0.320989	0.152048	0.02	480	0.210022	0.02	481	0.078194
calcium_F9_108m	Calcium, F9 (Higher is more) calcium_F9_108m	-0.02	515	0.285462	-0.01	550	0.370267	0.386597	-0.02	312	0.0511766	-0.02	531	0.120482
Trig_CIF31_31m	Triglycerides mmol/l, 31mth CIF (Higher is more) Trig_CIF31_31m	0.06	93	0.285697	0.01	601	0.827926	0.948474	0.02	425	0.143244	0.01	732	0.495327
g325_21m	Mum got married >CH8MTHs (Range 1-5, reversed (5 did not happen, 1 happened and affected a lot)) g325_21m	0.01	565	0.286433	0.01	690	0.531957	0.145197	0.01	566	0.347659	-0.02	533	0.12273
pub104_97m	Child's weight in kg (Higher=more) pub104_97m	0.02	463	0.286568	0.02	493	0.361263	0.521072	0.02	438	0.155465	0.02	585	0.183727
Helico_preg_20wg	Helicobacter pylori status, blood: Pregnancy (time missing, imputing 20wg for now) (Higher is more) Helico_preg_20wg	0.06	89	0.287759	0.06	84	0.287759	0.950112	-0.02	447	0.171082	-0.02	578	0.173417
kr827_91m	DV: DAWBA DSM-IV clinical diagnosis - Number of anxiety disorders (Higher = more diagnoses) kr827_91m	0.01	558	0.28875	0.01	739	0.639215	0.185257	0.01	538	0.304894	0.03	297	0.00776793
f245_8m	Got married >CH born (Range 1-5, reversed (5 did not happen, 1 happened and affected a lot)) f245_8m	0.01	572	0.289985	0.02	510	0.234807	0.112286	0.01	562	0.341844	-0.01	607	0.221246
kr259b_91m	DV: Social fears score (prorated) (Higher = more) kr259b_91m	0.01	557	0.290094	0	824	0.871052	0.190767	0.01	527	0.282154	0	833	0.871928
p2008r_110m	B9: Mother was divorced since the study child's 6th birthday (no=0, yes = 1) p2008r_110m	0.01	562	0.292217	0.01	545	0.292217	0.17245	0.01	639	0.454559	0.03	351	0.0147217
g311_21m	Partner lost job >CH8MTHs (Range 1-5, reversed (5 did not happen, 1 happened and affected a lot)) g311_21m	-0.01	568	0.292571	-0.02	462	0.177139	0.146538	-0.01	541	0.30924	-0.03	266	0.00468073
Active57mos_57m	EAS activity score (prorated) (Higher = more) Active57mos_57m	-0.01	566	0.29413	-0.02	514	0.253278	0.160834	-0.01	510	0.259038	-0.02	603	0.212397
kr832a_91m	DV: DAWBA DSM-IV clinical diagnosis - Any depressive disorder (1= Yes, 2 = No) kr832a_91m	0.01	561	0.294651	0.01	542	0.294651	0.185257	0.01	542	0.310809	-0.03	310	0.00919733
cf144_61m	Mean diastolic BP at 61 mth (Higher is more) cf144_61m	-0.04	176	0.294962	-0.02	353	0.525351	0.899032	-0.01	581	0.37004	-0.01	759	0.564315
f235_8m	Partner went away since child was born (Range 1-5, reversed (5 did not happen, 1 happened and affected a lot)) f235_8m	-0.01	575	0.29682	-0.01	731	0.603285	0.112286	-0.01	537	0.303584	-0.02	508	0.0985212
d781_12wg	Social network score: modes/missing data (1-29 (higher more friends)) d781_12wg	-0.01	584	0.302586	-0.01	566	0.306318	0.0869695	-0.01	549	0.315276	-0.01	616	0.236415
f7ms026_84m	Weight (kg): F@7 (Higher is more) f7ms026_84m	0.01	579	0.305437	0.01	744	0.634223	0.120923	0.01	548	0.31526	0.01	746	0.536339
l6083_73m	F6c: Respondent's partner has had same job since study child was 5 (1=yes, 2 = no) l6083_73m	0.01	545	0.306033	0.01	522	0.306033	0.291437	0.01	504	0.247263	0.03	385	0.025858
j633_47m	Partner had Same Job> 1 YR yes/no (1=yes, 2 = no) j633_47m	0.01	549	0.307715	0.01	530	0.307715	0.281757	0.02	376	0.0895432	0.03	317	0.0101541
pub203_115m	Child's height in cm (Higher=more) pub203_115m	0.02	520	0.309476	0.02	456	0.257902	0.429635	0.01	746	0.657171	0	850	0.907615
Avg_seg_m_47m	Average socio-economic group mom from 18wk gest to 3y11mos (Lower is better) Avg_seg_m_47m	0.01	585	0.310365	0.01	554	0.278669	0.085927	0.01	560	0.338055	0.02	587	0.184679
j331a_47m	MUM Began New Job> CH 30 MTHs y/n (0=no, 1=yes) j331a_47m	-0.01	577	0.315244	-0.01	560	0.315244	0.158451	-0.01	535	0.298597	0	820	0.804292
kq371_81m	D12: Child was admitted to hospital since his/her 5th birthday (Range 1-5 (reverse), 1=yes big effect, 5=didn√¢¬Ä¬ôt happen) kq371_81m	-0.01	573	0.315879	-0.02	483	0.211598	0.188384	-0.01	619	0.426414	-0.02	488	0.0867251
b595_18wg	Mom got married since pregnancy (Range 1-5, reversed (5 did not happen, 1 happened and affected a lot)) b595_18wg	-0.01	582	0.316196	0	858	0.972707	0.139985	-0.01	526	0.279347	-0.03	409	0.0388541
p3080_110m	C6a: Husband/partner is currently employed yes/no (1=yes, 2 = no) p3080_110m	0.01	567	0.316515	0.01	552	0.316515	0.227997	0.02	403	0.1115	0.05	105	8.91665e-05
k6264_61m	F17c: Mother does voluntary work (1=yes, 2 = no) k6264_61m	0.01	563	0.32194	0.01	546	0.32194	0.267908	0.01	628	0.434137	0	819	0.796798
sa036a_90m	DV: Child has ever had sensory impairment (visual) (1=yes, 2 = no) sa036a_90m	-0.02	488	0.324835	-0.02	465	0.324835	0.538049	-0.01	557	0.327914	-0.01	761	0.569973
AMH_BBS_102m	Anti-M√É¬ºllerian hormone, BBS (Higher is more) AMH_BBS_102m	-0.04	205	0.325271	-0.03	254	0.383952	0.888459	-0.04	116	0.000676531	-0.05	126	0.000207823
j350_47m	MUM Currently Employed (1=yes, 2 = no) j350_47m	0.01	569	0.326575	0.01	553	0.326575	0.25108	0.02	483	0.212596	0.01	609	0.225972
Protein_F9_108m	Protein, F9 (Higher is more) Protein_F9_108m	-0.02	540	0.328892	-0.02	432	0.202008	0.386895	-0.01	573	0.3577	-0.01	659	0.299405
cf055_31m	Height at 31 mth (Higher is more) cf055_31m	0.04	201	0.329253	0.04	182	0.303085	0.893373	0	781	0.756293	-0.02	598	0.206795
socnet61_73m	Social network score: average score if min 6 items filled out (range 1-4 (higher more friends)) socnet61_73m	-0.01	583	0.331815	-0.01	599	0.386181	0.191809	-0.01	558	0.332963	-0.01	678	0.360853
pub105_97m	BMI (Weight/Height squared) (Higher=more) pub105_97m	0.02	492	0.33748	0.03	255	0.0815552	0.552941	0.01	565	0.345066	0.03	412	0.0391292
widowed85m_85m	Mom widowed (no=0, yes = 1) widowed85m_85m	-0.01	587	0.344095	-0.01	572	0.344095	0.18213	-0.01	568	0.351325	0.03	379	0.0241726
f650_8m	PRES job status same as PRE CH born (1=no, lower, 2 = same, 3= higher) f650_8m	0.02	490	0.344499	0	805	0.870006	0.569322	0.01	571	0.352613	0	871	0.992449
f063a_8m	Taken anti-depressant since birth (yes/no) (1=yes, 2 = no) f063a_8m	-0.01	597	0.344835	-0.01	583	0.344835	0.113031	-0.01	553	0.322507	-0.03	403	0.0331078
c804_32wg	Child ethnic background (1=white, 2 =nonwhite) c804_32wg	-0.01	601	0.346162	-0.01	591	0.346162	0.0982874	-0.01	567	0.348898	0	858	0.934935
pf1034_33m	A3e: Frequency partner has taken pills for depression since the study child was 18 months old (Range 1-4, 1= Daily to 4 = Not at all) pf1034_33m	-0.02	526	0.346314	-0.01	704	0.652909	0.484885	-0.02	441	0.162756	-0.02	477	0.0745074
sa042b_90m	DV: Any current educational problems (1=yes, 2 = no) sa042b_90m	-0.02	510	0.347059	-0.02	484	0.347059	0.5379	-0.01	574	0.358172	-0.02	552	0.134802
fdms012_120m	Sitting height (cm): F10+ (Higher is more) fdms012_120m	0.01	605	0.347925	0.01	705	0.548167	0.0814594	0.01	546	0.314497	0.01	731	0.493761
kt3018_103m	C1l: Frequency child plays computer games (1 = Nearly every day, 6 = Not at all) kt3018_103m	0.01	590	0.349391	0.01	565	0.32868	0.170365	0.01	658	0.481725	0.01	737	0.509962
kb804c_6m	Intensity Score (Prorated, Corrected for Age & Gestation) (Higher = more) kb804c_6m	0.01	592	0.351121	0.01	764	0.691422	0.165748	0.01	648	0.467248	0	837	0.882404
Leptin_BBS_102m	Leptin ng/ml, BBS (Higher is more) Leptin_BBS_102m	0.03	233	0.353224	0.02	398	0.558656	0.888608	0.04	105	0.000363094	0.05	113	0.000113605
ka020r_4w	Readmitted to hospital (range 0-2 (=not readmitted, 1= readmitted, 2=never left hospital)) ka020r_4w	-0.01	607	0.353378	-0.01	582	0.338853	0.093522	-0.01	629	0.43541	0.01	650	0.2862
Metabolic7y_84m	Metabolic syndrome composite=mean.4 (ZTRIG_F7, ZHDL_F7r, Zf7ms018, Zf7sa021, Zf7sa022) (Higher is more) Metabolic7y_84m	0.01	548	0.353575	0.01	534	0.35932	0.408488	0.01	594	0.38236	0	832	0.868846
h225a_33m	Partner went away >CH18 mths yes/no (1=yes, 2=no) h225a_33m	-0.01	593	0.353856	-0.01	579	0.353856	0.168578	-0.01	577	0.360428	-0.01	676	0.358988
DHEAS_BBS_102m	Dehydroepiandrosterone mcg/dl, BBS (Higher is more) DHEAS_BBS_102m	-0.04	215	0.355449	-0.02	508	0.684642	0.897096	0	872	0.999502	0.01	632	0.253494
cf069_61m	BMI at 61 mth (Higher is more) cf069_61m	0.03	228	0.356073	0.03	235	0.371471	0.892628	0.03	200	0.00695318	0.04	224	0.00250943
sa034a_90m	DV: Child has ever had speech & language difficulties (1=yes, 2 = no) sa034a_90m	-0.02	519	0.360202	-0.02	488	0.360202	0.5379	0	770	0.714605	0	846	0.904243
Adiponectin_f9_108m	Adiponectinng/ml, Focus@9 (Higher is more) Adiponectin_f9_108m	0.01	559	0.361173	0.01	590	0.437768	0.388235	0.01	602	0.401015	0	838	0.882632
separated85m_85m	Mom separated (no=0, yes = 1) separated85m_85m	0.01	595	0.361321	0.01	580	0.361321	0.18213	0.01	589	0.376112	0.03	320	0.0103604
Avg_camsis_p_97m	Average CAMSIS score (partner) (Higher is better) Avg_camsis_p_97m	-0.01	594	0.361568	-0.01	536	0.282022	0.183917	-0.01	570	0.352381	-0.01	648	0.282613
cf048_49m	Weight at 49 mth (Higher is more) cf048_49m	0.03	231	0.361806	0.03	334	0.494444	0.892926	0.01	554	0.324187	0	835	0.878803
p2014r_110m	B15: Mother lost her job since the study child's 6th birthday (yes/no) (1=yes, 2 = no) p2014r_110m	-0.01	599	0.364985	-0.01	589	0.364985	0.172003	-0.01	533	0.293568	-0.03	393	0.0281019
vitdd3_F7_84m	Vitamin D (25(OHD3)), F7 (Higher is more) vitdd3_F7_84m	-0.04	163	0.364997	-0.03	216	0.446282	0.928667	-0.01	564	0.342576	-0.02	551	0.133819
pe064a_21m	Taken Antidepressants Y/N (1=yes, 2 = no) pe064a_21m	-0.01	547	0.365297	-0.01	528	0.365297	0.436783	-0.01	536	0.299383	-0.02	503	0.0963074
Avg_sc_m_47m	Average social class mom from 18wk gest to 3y11mos (Lower is better) Avg_sc_m_47m	0.01	614	0.366201	0.01	541	0.266634	0.085927	0.01	578	0.363634	0.02	576	0.170751
a523yy_8wg	Years partner and mum lived together (Higher = more) a523yy_8wg	-0.01	600	0.366275	-0.01	609	0.394308	0.17513	-0.01	669	0.507147	0	815	0.785453
cf068_49m	BMI at 49 mth (Higher is more) cf068_49m	0.03	237	0.369807	0.02	480	0.648752	0.893075	0.01	695	0.557596	0	867	0.976814
Shy57mos_57m	EAS shyness score (prorated) (Higher = more) Shy57mos_57m	-0.01	608	0.373026	-0.01	600	0.378137	0.163812	-0.01	582	0.37188	-0.01	675	0.35844
h490a_33m	Partner had anxiety y/n (1=yes, 2 = no) h490a_33m	-0.01	598	0.37398	-0.01	586	0.37398	0.210127	-0.02	481	0.210449	-0.02	474	0.0720293
m5007_85m	E1b3: No. jobs mother currently doing (Higher = more) m5007_85m	-0.01	555	0.375097	-0.01	742	0.701114	0.441996	-0.01	747	0.658582	0.02	444	0.0524964
f252a_8m	Return to work yes/no (1=yes, 2 = no) f252a_8m	0.01	617	0.375427	0.01	607	0.375427	0.112286	0.01	597	0.387992	0.01	766	0.577344
Pb_preg_20wg	Lead, whole blood ug/l: Pregnancy (time missing, imputing 20wg for now) (Higher is more) Pb_preg_20wg	-0.02	436	0.377114	-0.04	209	0.116604	0.706478	-0.01	543	0.312935	-0.03	278.5	0.00564196
h219_33m	Partner rejected children > CH18 mths (range 1-5 (reverse), 1=yes big effect, 5=didn√¢¬Ä¬ôt happen) h219_33m	-0.01	611	0.3796	-0.01	743	0.640353	0.169025	-0.01	630	0.435993	0.01	668	0.318648
kr821_91m	DV: DAWBA DSM-IV clinical diagnosis - Specific phobia (1= Yes, 2 = No) kr821_91m	-0.01	610	0.381932	-0.01	597	0.381932	0.185257	-0.01	600	0.397774	-0.04	192	0.0012692
n4160_97m	E5a: Mother currently has a live-in husband or partner (1=yes, 2=no) n4160_97m	0.01	606	0.382662	0.01	595	0.382662	0.204021	0.02	331	0.0612549	0.05	116	0.000131142
Pbadj_preg_20wg	Lead, adjusted for limit of detection ug/l: Pregnancy (time missing, imputing 20wg for now) (Higher is more) Pbadj_preg_20wg	-0.02	448	0.384274	-0.04	211	0.118957	0.706329	-0.01	544	0.312935	-0.03	278.5	0.00564196
ku705b_108m	DV: SDQ - Prosocial score (prorated) (Higher = more prosociality.) ku705b_108m	-0.01	616	0.385719	-0.01	765	0.689636	0.15175	-0.01	719	0.61138	0	840	0.885804
p2000r_110m	B1: Husband/partner died since the study child's 6th birthday (no=0, yes = 1) p2000r_110m	-0.01	613	0.389227	-0.01	605	0.389227	0.172152	-0.01	528	0.283006	-0.01	728	0.485122
pj2013_73m	B12: Respondent has been worried or anxious for no good reason in the past week (Range 1-4, 1=Not at all, 4 = often) pj2013_73m	0.02	538	0.39012	0.02	471	0.330929	0.532688	0.02	340	0.0676347	0.03	335	0.0125274
kj646_42m	Prosocial score (RR) (Higher = more) kj646_42m	-0.01	623	0.391184	-0.01	569	0.327854	0.145346	-0.01	637	0.448028	-0.01	699	0.423865
k1010r_61m	A2a: Mother had anxiety or nerves in past year (1=yes, 2 = no) k1010r_61m	-0.01	615	0.396097	-0.01	606	0.396097	0.19032	-0.02	452	0.176778	-0.03	410	0.0389047
widowed33m_33m	Mom widowed (no=0, yes = 1) widowed33m_33m	-0.01	622	0.397467	-0.01	615	0.397467	0.16828	-0.01	603	0.401938	0.01	739	0.513949
puberty9y_115m	Stage of pubertal development at 9 years 7 month (Range 1-5, Higher=more) puberty9y_115m	-0.01	604	0.397731	-0.02	519	0.28706	0.255398	-0.01	657	0.481272	-0.01	738	0.511705
n4140_97m	E3: Mother is in paid employment yes/no (1=yes, 2 = no) n4140_97m	0.01	619	0.399799	0.01	610	0.399799	0.191214	0.01	585	0.374692	0.03	384	0.0258516
g315a_21m	Partner went away >CH8MTHs yes/no (1=yes, 2=no) g315a_21m	-0.01	626	0.40171	-0.01	621	0.40171	0.142368	-0.01	641	0.45836	-0.02	433	0.0483536
l4011r_73m	D12: Respondent's partner lost their job since study child's 5th birthday (yes/no) (1=yes, 2 = no) l4011r_73m	-0.01	621	0.402	-0.01	613	0.402	0.191363	-0.01	614	0.416867	-0.02	466	0.0687176
widowed8m_8m	Mom widowed (no=0, yes = 1) widowed8m_8m	-0.01	632	0.402807	-0.01	628	0.402807	0.115264	-0.01	610	0.412003	0.03	411	0.0390306
widowed21m_21m	Mom widowed (no=0, yes = 1) widowed21m_21m	-0.01	625	0.403944	-0.01	620	0.403944	0.152197	-0.01	613	0.41416	0.02	436	0.0499768
c710r_32wg	Job situation of MUM (0=not working, 1= part-time work, 2= full-time work) c710r_32wg	-0.01	618	0.404854	-0.01	604	0.39883	0.215041	-0.01	532	0.289817	-0.01	664	0.315582
a528_8wg	Number of other marriages or live in partners (Higher = more) a528_8wg	0.01	624	0.405273	0.01	538	0.287074	0.175279	0.01	593	0.381643	0.02	538	0.126959
f260_8m	New job for PTNR >CH born (Range 1-5, reversed (5 did not happen, 1 happened and affected a lot)) f260_8m	-0.01	635	0.40685	-0.02	396	0.0971568	0.112286	-0.01	623	0.427937	-0.03	361	0.0174191
VitDtot_preg_25wg	Vitamin D Total nmol/l, blood: pregnancy (double-check timing) (Higher is more) VitDtot_preg_25wg	-0.01	574	0.409095	-0.01	587	0.458376	0.447803	-0.01	596	0.386705	-0.02	526	0.117221
LDL_f9_108m	LDL mmol/l, Focus@9 (Higher is more) LDL_f9_108m	0.01	586	0.409792	0.02	464	0.254883	0.387937	0.01	626	0.433048	0.01	669	0.323183
protein_preg_20wg	Protein g/l, blood: pregnancy (time missing, imputing 20wg for now) (Higher is more) protein_preg_20wg	-0.01	576	0.410669	-0.02	477	0.29464	0.44274	-0.01	606	0.40698	-0.01	631	0.253493
pm1210_110m	A7u: Frequency father has felt depressed in past month (Range 1-3, 1= Almost all the time, 2 = sometimes, 3 = not at all.) pm1210_110m	-0.02	535	0.412844	-0.02	393	0.250274	0.582278	-0.02	413	0.124511	-0.03	370	0.0219372
kl046r_57m	A5b: Number of times child admitted to hospital since age 3 (Higher=more) kl046r_57m	0.01	627	0.413546	0.02	516	0.256175	0.161727	0.01	592	0.378654	0.03	276	0.00546603
sa035a_90m	DV: Child has ever had sensory impairment (hearing) (1=yes, 2 = no) sa035a_90m	0.01	552	0.416314	0.01	531	0.416314	0.538049	0.01	705	0.581787	-0.02	506	0.0976084
kj370_42m	MUM Feels CH Dominates HHOLD (1-5, higher means more frequent and harsh discipline) kj370_42m	-0.01	636	0.41672	-0.01	602	0.375422	0.148771	-0.01	598	0.391451	-0.01	710	0.448268
Metabolic9y_108m	Metabolic syndrome composite=mean.4 (Ztrig_f9, ZHDL_f9r, ZHba1c_f9, Zf9ms018, Zf9sa021, Zf9sa022). (Higher is more) Metabolic9y_108m	-0.01	589	0.417116	-0.01	524	0.342335	0.38764	-0.01	723	0.615136	-0.01	775	0.604073
Adjcalcium_F7_84m	Adjusted calcium, F7 (Higher is more) Adjcalcium_F7_84m	-0.02	348	0.420529	0	850	0.977105	0.843485	-0.01	634	0.443632	0.01	714	0.453578
pb141_18wg	Social support score: modes/missing data (Higher = more) pb141_18wg	-0.01	620	0.421609	-0.01	646	0.503504	0.261951	-0.01	496	0.227786	-0.02	600	0.207389
p3024r_110m	C3e: Husband/partner has had anxiety or nerves, in last 2 years (1=yes, 2 = no) p3024r_110m	-0.01	609	0.422041	-0.01	596	0.422041	0.316754	-0.01	495	0.22596	-0.02	435	0.0495787
l4011_73m	D12: Respondent's partner lost their job since study child's 5th birthday (Range 1-5, reversed (5 did not happen, 1 happened and affected a lot)) l4011_73m	-0.01	630	0.422699	-0.01	612	0.400727	0.191363	-0.01	649	0.468306	-0.02	462	0.0658706
pk2250_85m	B21: Partner's opinion of own neighbourhood as a place to live (Lower = better, 1 = Very Good, 2 = Fairly Good, 3 = Not very good, 4 = Not at all good) pk2250_85m	0.01	551	0.427282	0.01	551	0.450791	0.563217	0.02	428	0.149562	0.02	557	0.141641
j607a_47m	Partner Had Depression> 1 YR y/n (1=yes, 2 = no) j607a_47m	-0.01	633	0.428018	-0.01	629	0.428018	0.20551	-0.01	498	0.228501	-0.03	383	0.0257614
f8lf020_96m	Child height (cm): LF, F@8 (Higher is more) f8lf020_96m	-0.01	640	0.428206	-0.01	577	0.35116	0.166791	0	772	0.722668	-0.01	782	0.628699
f7ms010_84m	Height (cm): F@7 (Higher is more) f7ms010_84m	-0.01	645	0.428555	-0.01	539	0.274355	0.120477	-0.01	618	0.423054	-0.01	621	0.242452
kr831_91m	DV: DAWBA DSM-IV clinical diagnosis - Depressive disorder NOS (1= Yes, 2 = No) kr831_91m	0.01	637	0.428639	0.01	632	0.428639	0.185257	0.01	635	0.443969	-0.04	252	0.00376649
Chol_preg_15wg	Cholesterol, blood: Pregnancy (double-check timing is in weeks) (Higher is more) Chol_preg_15wg	-0.01	564	0.429214	-0.01	645	0.586279	0.530156	-0.01	611	0.412278	-0.01	750	0.54204
kr813a_91m	DV: DAWBA DSM-IV clinical diagnosis - Any oppositional-conduct disorder (1= Yes, 2 = No) kr813a_91m	-0.01	638	0.429865	-0.01	633	0.429865	0.186746	-0.01	632	0.437194	-0.04	161	0.000583233
kr811_91m	DV: DAWBA DSM-IV clinical diagnosis - Conduct disorder (1= Yes, 2 = No) kr811_91m	-0.01	639	0.433037	-0.01	635	0.433037	0.186746	-0.01	638	0.451111	-0.04	157	0.000520609
Helico_CIF31_31m	Helicobacter pylori status, 31mth CIF (Higher is more) Helico_CIF31_31m	-0.09	25	0.435597	-0.09	21	0.435597	0.987342	-0.04	144	0.00164885	-0.04	219	0.00234047
ku533_108m	D1i: Child goes to other type of classes or group (1 = Nearly every day, 6 = Not at all) ku533_108m	-0.01	612	0.436556	-0.01	561	0.376305	0.345793	-0.01	605	0.40539	-0.03	336	0.0127171
CHOL_F7_84m	Cholesterol mmol/l, Focus@7 (Higher is more) CHOL_F7_84m	0.01	596	0.437989	0.02	408	0.184844	0.403872	0.01	534	0.297146	0.02	441	0.0516906
f7sa021_84m	Mean BP systolic: samples F@7 (Higher is more) f7sa021_84m	-0.01	647	0.438598	-0.01	623	0.400537	0.134773	-0.01	591	0.377512	-0.01	674	0.356134
Trig_BBS_102m	Triglycerides mmol/l, BBS (Higher is more) Trig_BBS_102m	0.03	294	0.439199	-0.01	754	0.874342	0.888757	0.03	295	0.0380701	0.03	404	0.0333796
kr801_91m	DV: DAWBA DSM-IV clinical diagnosis - Inattentive ADHD (1= Yes, 2 = No) kr801_91m	-0.01	644	0.442262	-0.01	637	0.442262	0.186746	-0.01	643	0.460183	-0.04	191	0.00124612
IGFBP3_preg_13wg	IGFBP3, blood: Pregnancy (Higher is more) IGFBP3_preg_13wg	-0.04	147	0.44627	-0.03	222	0.557031	0.956813	-0.01	586	0.375234	-0.01	687	0.395997
Max_ed_32wg	Highest ed achieved by mom or partner (Higher is better, 1 = CSE or none, 2 = Vocational, 3 = O level, 4 = A Level, 5 = University degree) Max_ed_32wg	-0.01	657	0.452332	-0.01	622	0.395016	0.115562	-0.01	675	0.513777	-0.01	683	0.384819
kr810_91m	DV: DAWBA DSM-IV clinical diagnosis - Oppositional defiant disorder (1= Yes, 2 = No) kr810_91m	-0.01	648	0.453573	-0.01	638	0.453573	0.186746	-0.01	647	0.466016	-0.04	170	0.000769864
discipline_42m	Average of items (kj372, kj373, kj374, kj375, kj376, kj377) (1-5, higher means more frequent and harsh discipline) discipline_42m	0.01	649	0.454692	0.01	721	0.594169	0.189427	0.01	645	0.462777	0	799	0.713213
divorced73m_73m	D9: Respondent was divorced since study child's 5th birthday yes//no (no=0, yes = 1) divorced73m_73m	0.01	650	0.456863	0.01	639	0.456863	0.190022	0.01	674	0.513179	0.01	606	0.220315
cidB2846_0m	Participant ID (do not include as predictor) (nan) cidB2846_0m	-0.01	682	0.461052	-0.01	657	0.456628	0	-0.01	644	0.461052	-0.01	717	0.456628
h250_33m	Partner started new job > CH18 mths (Range 1-5, reversed (5 did not happen, 1 happened and affected a lot)) h250_33m	-0.01	652	0.461306	-0.01	707	0.570708	0.168876	-0.01	646	0.463899	-0.01	740	0.517771
j331_47m	MUM Began New Job> CH 30 MTHs (Range 1-5, reversed (5 did not happen, 1 happened and affected a lot)) j331_47m	0.01	654	0.461956	0.01	576	0.348258	0.159196	0.01	677	0.517048	0	849	0.907028
divorced97m_97m	Mom divorced (no=0, yes = 1) divorced97m_97m	0.01	651	0.462271	0.01	641	0.462271	0.187491	0.01	659	0.484368	0.04	145	0.000364769
j315a_47m	Partner Went Away> CH 30 MTHs y/n (1=yes, 2=no) j315a_47m	-0.01	659	0.466199	-0.01	644	0.466199	0.158451	-0.01	624	0.428777	-0.02	507	0.098151
k6030_61m	F3: Mother is working at same status as before having study child (1= no, lower; 2=same, 3= higher) k6030_61m	0.01	603	0.466356	0	773	0.771233	0.449293	0.01	514	0.263179	0.02	437	0.0502878
Threshold_24m	Avg Threshold Score (Prorated) avg 6 mos, 24 mos (Higher = more) Threshold_24m	0.01	669	0.468275	0.01	762	0.673465	0.0918838	0.01	653	0.478632	0	798	0.70884
ke805b_24m	Mood Score (Prorated) (Higher = more) ke805b_24m	0.01	661	0.46929	0.01	533	0.269145	0.142517	0.01	587	0.375489	0.01	623	0.242766
neverm8m_8m	Mom never married (no=0, yes = 1) neverm8m_8m	0.01	667	0.471141	0.01	647	0.471141	0.115264	0.01	655	0.479795	0.02	442	0.0517301
cf057_43m	Height at 43 mth (Higher is more) cf057_43m	0.03	319	0.471762	0.02	452	0.617036	0.891884	0	828	0.867414	-0.01	726	0.483998
Chol_CIF31_31m	Cholesterol mmol/l, 31mth CIF (Higher is more) Chol_CIF31_31m	-0.04	187	0.47353	-0.02	429	0.70993	0.948474	0	806	0.808261	0.01	719	0.458727
kd057_18m	Child hospitalized since 6 Months Old (1=yes, 2 = no) kd057_18m	-0.01	673	0.478052	-0.01	655	0.478052	0.112286	-0.01	662	0.487984	-0.02	496	0.0903141
b_seg_m_18wg	B: Socio economic group (mother) (Lower is better) b_seg_m_18wg	0.01	662	0.478195	0.01	619	0.409	0.175428	0.01	681	0.527515	0.01	789	0.659793
insecure30mo_30m	average of kf392, kf393, kf394r (higher means more separation avoidance/anxiety) insecure30mo_30m	0.01	666	0.479309	0.01	758	0.676587	0.14892	0.01	656	0.480659	0	831	0.862295
j317_47m	MUM & PTR Separated> CH 30 MTHs (Range 1-5, reversed (5 did not happen, 1 happened and affected a lot)) j317_47m	-0.01	665	0.480831	-0.01	665	0.508858	0.159196	-0.01	667	0.50032	-0.02	540	0.127185
cf053_18m	Length at 18 mth (Higher is more) cf053_18m	0.03	332	0.480931	0.03	261	0.395378	0.890246	0	871	0.998391	0	861	0.942032
pub103_97m	Child's height in cm (Higher=more) pub103_97m	0.01	602	0.481092	0	867	0.991979	0.494862	0	835	0.892422	-0.01	709	0.446321
a522_8wg	Partner lives with mum yes/no (1=yes, 2= no) a522_8wg	0.01	680	0.481541	0.01	660	0.481541	0.0930752	0.01	520	0.271859	0.03	337	0.012985
k4011_61m	D12: Mothers partner lost job in the past year (Range 1-5, reversed (5 did not happen, 1 happened and affected a lot)) k4011_61m	-0.01	664	0.484431	-0.02	518	0.263547	0.181981	-0.01	652	0.477426	-0.03	315	0.0100188
kd010_18m	Childs Health in Past Month (range 1-4 (lower is healthier, 1=very healthy, 4= unwell)) kd010_18m	0.01	675	0.484695	0.01	728	0.605647	0.134326	0.01	555	0.324422	0.01	677	0.359408
ku529_108m	D1g: Child goes to classes for foreign languages (1 = Nearly every day, 6 = Not at all) ku529_108m	0.01	668	0.484958	0.01	668	0.512972	0.158451	0.01	631	0.436171	-0.02	527	0.117593
j300a_47m	Partner Died > CH 30 MTHs y/n (1=yes, 2=no) j300a_47m	0.01	670	0.485075	0.01	649	0.485075	0.158451	0.01	617	0.422732	0.02	440	0.0508897
cf138_49m	Mean pulse rate at 49 mth (Higher is more) cf138_49m	-0.03	317	0.486235	-0.03	234	0.384161	0.89933	0	847	0.939341	-0.01	743	0.532013
c645_32wg	Mums highest ed qualification (Higher is better, 1 = CSE or none, 2 = Vocational, 3 = O level, 4 = A Level, 5 = University degree) c645_32wg	-0.01	681	0.487446	-0.01	616	0.386351	0.115562	-0.01	727	0.626038	-0.01	795	0.67767
cf060_4m	BMI at 4 mth (Higher is more) cf060_4m	0.03	292	0.487942	0.02	513	0.710026	0.911541	0	801	0.800682	-0.01	727	0.484743
kg623b_38m	DV: EAS sociability score (prorated) (Higher = more) kg623b_38m	-0.01	676	0.488229	-0.01	711	0.571977	0.146091	-0.01	699	0.564794	0	806	0.749472
f9sa021_108m	Mean BP systolic: samples F@9 (Higher is more) f9sa021_108m	0.01	684	0.492229	0	777	0.726676	0.0969471	0.01	692	0.549215	0	821	0.817505
kr830_91m	DV: DAWBA DSM-IV clinical diagnosis - Major depressive disorder (1= Yes, 2 = No) kr830_91m	0.01	671	0.493164	0.01	652	0.493164	0.185257	0.01	670	0.507481	-0.03	330	0.0117522
f461_8m	Years since marriage (Higher = more) f461_8m	0.01	655	0.494159	0.01	593	0.402594	0.273269	-0.01	700	0.569229	-0.01	753	0.554394
Ferritin_CIF18_18m	Ferritin mg/l, 18mth CIF (Higher is more) Ferritin_CIF18_18m	0.03	263	0.494402	-0.04	201	0.420924	0.926731	0	794	0.778585	-0.04	250	0.00367676
pb_sc_p_18wg	B: Social class based on occupation (partner) (Lower is better, 1=I - Professional, 2= II - Mangerial and technical, 3 = IIINM - Skilled non-manual, 4 = IIIM - Skilled manual, 5 = IV - Partly skilled, 6 = V - Unskilled) pb_sc_p_18wg	0.01	656	0.494744	0.01	673	0.551141	0.274311	0.01	601	0.399062	0.01	712	0.452079
kn1050_69m	A4a: Child was admitted to hospital in past 15 months (1=yes, 2 = no) kn1050_69m	-0.01	672	0.495877	-0.01	653	0.495877	0.189724	-0.01	684	0.537564	-0.01	784	0.634395
l6002a_73m	F1c: Duration respondent has lived with partner - years (Higher = more) l6002a_73m	-0.01	658	0.497449	-0.01	706	0.595153	0.272375	-0.02	356	0.0750314	-0.02	502	0.0955487
pb121_18wg	Social network score: modes/missing data (Higher = more) pb121_18wg	-0.01	660	0.497822	-0.01	737	0.647859	0.253611	-0.01	724	0.617242	0	834	0.873519
k4014_61m	D15: Mother lost her job in the past year (Range 1-5, reversed (5 did not happen, 1 happened and affected a lot)) k4014_61m	-0.01	678	0.498499	-0.01	682	0.53514	0.179747	-0.01	663	0.492579	-0.02	582	0.180977
IProinsulin_bbs_102m	Intact proinsulin pmol/l, BBS (Higher is more) IProinsulin_bbs_102m	0.02	356	0.500134	0	865	0.995791	0.887565	0.03	195	0.00664839	0.04	194	0.00130124
married97m_97m	Mom married (no=0, yes = 1) married97m_97m	-0.01	677	0.500145	-0.01	656	0.500145	0.187491	-0.01	679	0.521257	-0.04	255	0.00393596
p2032r_110m	B33: Mother returned to work since the study child's 6th birthday yes/no (1=yes, 2 = no) p2032r_110m	0.01	679	0.500844	0.01	659	0.500844	0.176471	0.01	599	0.391586	-0.01	780	0.624622
f228a_8m	Divorce yes/no (1=yes, 2=no) f228a_8m	0.01	687	0.501615	0.01	667	0.501615	0.112286	0.01	665	0.496175	-0.01	638	0.258701
kb066_6m	CH admitted to HOSP (1=yes, 2 = no) kb066_6m	-0.01	689	0.501733	-0.01	670	0.501733	0.108414	-0.01	704	0.580439	-0.01	627	0.246375
SHBG_BBS_102m	Sex hormone-binding globulin nmol/l, BBS (Higher is more) SHBG_BBS_102m	0.02	355	0.501871	0.02	359	0.510136	0.888608	-0.02	459	0.184995	-0.03	372	0.0226661
h221a_33m	Partner lost job >CH18 mths (yes/no) (1=yes, 2 = no) h221a_33m	-0.01	683	0.503749	-0.01	664	0.503749	0.169173	-0.01	689	0.544552	-0.01	735	0.506895
cf045_31m	Weight at 31 mth (Higher is more) cf045_31m	0.02	358	0.505948	0.02	367	0.518222	0.889054	0	804	0.803946	-0.01	778	0.616664
cf077_43m	Waist circ at 43 mth (Higher is more) cf077_43m	0.02	349	0.506305	0.03	246	0.384883	0.892331	0.02	390	0.0995713	0.03	359	0.0169066
cf047_43m	Weight at 43 mth (Higher is more) cf047_43m	0.02	357	0.508919	0.02	463	0.630575	0.891288	0.01	521	0.273122	0.02	572	0.164947
cf078_49m	Waist circ at 49 mth (Higher is more) cf078_49m	0.02	354	0.511241	0.02	407	0.575447	0.893671	0.01	561	0.341065	0.01	605	0.219268
kj334_42m	Reunion warmth score (higher means more separation avoidance/anxiety) kj334_42m	-0.01	688	0.511924	0	864	0.985946	0.152345	-0.01	702	0.570013	0	836	0.880913
j317a_47m	MUM & Partner Separated> CH 30 MTHs y/n (1=yes, 2=no) j317a_47m	-0.01	686	0.512	-0.01	666	0.512	0.158451	-0.01	661	0.485591	-0.02	525	0.117132
g213_21m	Positive parenting experience score (range 5-20) g213_21m	0.01	690	0.512563	0.01	691	0.537762	0.148176	0.01	627	0.433337	0.01	644	0.267493
HB_CIF18_18m	Haemoglobin, 18mth CIF (Higher is more) HB_CIF18_18m	-0.03	302	0.513163	-0.02	401	0.618192	0.918392	-0.02	355	0.0742982	-0.02	420	0.042761
cf056_37m	Height at 37 mth (Higher is more) cf056_37m	0.02	365	0.514304	0.02	387	0.553398	0.892033	0.02	394	0.101561	0.03	388	0.026608
g314_21m	Mum lost job >CH8MTHs (Range 1-5, reversed (5 did not happen, 1 happened and affected a lot)) g314_21m	-0.01	694	0.516133	-0.02	515	0.250234	0.145495	-0.01	686	0.540948	-0.03	405	0.033579
VitDd3_preg_25wg	Vitamin D3 nmol/l, blood: pregnancy (double-check timing) (Higher is more) VitDd3_preg_25wg	-0.01	641	0.519586	-0.01	662	0.584654	0.447803	-0.01	666	0.499493	-0.02	574	0.165986
h218a_33m	Mum divorced >CH18 mths yes/no (1=yes, 2=no) h218a_33m	-0.01	692	0.519743	-0.01	672	0.519743	0.167833	-0.01	673	0.509034	-0.01	684	0.392353
cf075_31m	Waist circ at 31 mth (Higher is more) cf075_31m	0.02	370	0.521121	0.03	301	0.445545	0.891735	0	792	0.773006	-0.01	624	0.243544
q5000r_122m	E1a: Mother worked at all since child was 5 yes/no (0 = not at all, 1 = yes worked) q5000r_122m	0.01	696	0.522267	0.01	676	0.522267	0.15309	0	773	0.732796	-0.02	539	0.127082
kb068_6m	NO of times saw CH in HOSP (Higher = more) kb068_6m	-0.03	316	0.522461	-0.04	168	0.337812	0.915115	-0.01	551	0.318472	-0.01	613	0.234111
pe130_21m	Felt Depressed in Past Month (Range 1-4, 1= Daily to 4 = Not at all) pe130_21m	0.01	643	0.522968	0.01	685	0.609261	0.437975	0.01	735	0.637152	-0.02	425	0.0450663
kj379_42m	MUM Treats CH Other Way when Naughty (1-5, higher means more frequent and harsh discipline) kj379_42m	0.01	691	0.525854	0.01	626	0.423332	0.196575	0.01	651	0.470631	0.01	658	0.299053
divorced122m_122m	Mom divorced (no=0, yes = 1) divorced122m_122m	0.01	701	0.526584	0.01	683	0.526584	0.142964	0.01	682	0.534978	0.02	471	0.0696411
c706_32wg	Mothers father highest ed qualification (Higher is better) c706_32wg	-0.01	642	0.527679	-0.01	678	0.606948	0.451526	0	807	0.809246	0.01	787	0.64519
h235a_33m	Mum got married >CH18 mths yes/no (1=yes, 2=no) h235a_33m	-0.01	700	0.529318	-0.01	680	0.529318	0.16545	-0.01	621	0.426577	-0.02	547	0.130332
HB_CIF61_61m	Haemoglobin, 61mth CIF (Higher is more) HB_CIF61_61m	-0.03	280	0.533304	-0.04	199	0.437041	0.932837	-0.01	708	0.586781	-0.01	748	0.540471
Leptin_cord_0m	Leptin nf/ml, Cord Blood (Higher is more) Leptin_cord_0m	0.06	70	0.535154	0.02	498	0.875311	0.984959	0	852	0.95686	-0.01	736	0.508431
b570r_18wg	Partner died since pregnancy yes/no (1=yes, 2=no) b570r_18wg	0.01	707	0.536627	0.01	692	0.536627	0.138496	0.01	687	0.542296	-0.02	591	0.189859
widowed8wg_8wg	Mom widowed (no=0, yes = 1) widowed8wg_8wg	-0.01	713	0.537459	-0.01	700	0.537459	0.0744602	-0.01	688	0.543581	0.03	406	0.0355532
k4014r_61m	D15: Mother lost her job in the past year (yes/no) (1=yes, 2 = no) k4014r_61m	-0.01	703	0.538241	-0.01	688	0.538241	0.179747	-0.01	678	0.519499	-0.03	323	0.0107323
b570_18wg	Partner died since pregnancy (Range 1-5, reversed (5 did not happen, 1 happened and affected a lot)) b570_18wg	0.01	709	0.539135	0.01	693	0.536627	0.138496	0.01	697	0.559918	-0.03	286	0.00643461
g325a_21m	Mum got married >CH8MTHs yes/no (1=yes, 2=no) g325a_21m	0.01	708	0.539154	0.01	694	0.539154	0.142368	0.01	713	0.599772	-0.02	588	0.185803
pb_camsis_p_18wg	B: CAMSIS score (partner) (Higher is better) pb_camsis_p_18wg	-0.01	685	0.540098	-0.01	618	0.436671	0.274311	-0.01	710	0.591684	-0.01	680	0.380852
calcium_F7_84m	Calcium, F7 (Higher is more) calcium_F7_84m	-0.02	464	0.544023	0.01	722	0.815891	0.843485	0.02	423	0.139939	0.02	455	0.0584873
cf058_49m	Height at 49 mth (Higher is more) cf058_49m	0.02	396	0.546004	0.01	537	0.698659	0.892628	0.01	703	0.571271	0	853	0.91813
sa054_90m	A4d8: Child is SEN child with other current educational arrangement (1=yes, 2 = no) sa054_90m	0.01	631	0.546481	0.01	627	0.546481	0.541325	0	787	0.765577	-0.02	577	0.171511
ke806b_24m	Persistence Score (Prorated) (Higher = more) ke806b_24m	0.01	712	0.549043	0.01	695	0.54002	0.143559	0.01	668	0.503879	0.01	702	0.428298
c760_32wg	Mom currently has partner yes/no (1=yes, 2=no) c760_32wg	0.01	715	0.551502	0.01	703	0.551502	0.104691	0.02	469	0.19527	0.01	776	0.610257
b_sc_m_18wg	B: Social class based on occupation (mother) (Lower is better, 1=I - Professional, 2= II - Mangerial and technical, 3 = IIINM - Skilled non-manual, 4 = IIIM - Skilled manual, 5 = IV - Partly skilled, 6 = V - Unskilled) b_sc_m_18wg	0.01	711	0.554297	0.01	630	0.424901	0.175428	0.01	739	0.644559	0.02	592	0.195686
kd510b_18m	Ch admitted to hospital (adj) (1=yes, 2 = no) kd510b_18m	-0.01	718	0.560182	-0.01	708	0.560182	0.109308	-0.01	693	0.549892	-0.02	542	0.128945
f237_8m	Separation from PTNR >CH born (Range 1-5, reversed (5 did not happen, 1 happened and affected a lot)) f237_8m	-0.01	719	0.5617	0	778	0.730495	0.112286	-0.01	690	0.546075	-0.02	521	0.107612
c730r_32wg	Job situation of PTNR (0=not working, 1= part-time work, 2= full-time work) c730r_32wg	-0.01	721	0.564418	0	774	0.714313	0.123306	-0.02	384	0.0950726	-0.03	357	0.0158182
b107_18wg	Medication for anxiety in 1st 3 months (1=yes, 2 = no) b107_18wg	-0.01	729	0.567727	-0.01	720	0.567727	0.0734177	-0.01	683	0.536327	-0.02	554	0.139184
kt3001_103m	C1b: Frequency child plays a musical instrument (1 = Nearly every day, 6 = Not at all) kt3001_103m	-0.01	717	0.571328	-0.01	746	0.643595	0.166642	-0.01	584	0.373912	-0.01	696	0.419661
Glucose_BBS_102m	Fasting glucose mmol/l, BBS (Higher is more) Glucose_BBS_102m	0.02	431	0.572277	0.03	321	0.460803	0.885331	0.02	365	0.0828168	0.03	296	0.00758776
Helico_CIF61_61m	Helicobacter pylori status, 61mth CIF (Higher is more) Helico_CIF61_61m	-0.03	299	0.573604	-0.03	304	0.573604	0.939836	0	840	0.922377	0.02	450	0.0552765
c101_32wg	Medication for depression in last 3MTHS (1=yes, 2 = no) c101_32wg	-0.01	727	0.574495	-0.01	718	0.574495	0.108116	-0.01	701	0.569263	-0.01	666	0.316962
Andro_BBS_102m	Androstenedione ng/dl, BBS (Higher is more) Andro_BBS_102m	0.02	417	0.575675	0.02	421	0.593658	0.897543	0.03	294	0.0379833	0.03	341	0.0132892
f251a_8m	New job for Mum yes/no (1=yes, 2 = no) f251a_8m	0.01	728	0.575759	0.01	719	0.575759	0.112286	0.01	721	0.613716	-0.01	705	0.434333
h241a_33m	Mum started new job >CH18 mths yes/no (1=yes, 2 = no) h241a_33m	0.01	723	0.576791	0.01	709	0.576791	0.167833	0.01	706	0.582162	0	828	0.853371
Max_ed5y_61m	Highest ed achieved by mom or partner 5 years (Higher is better, 1 = CSE or none, 2 = Vocational, 3 = O level, 4 = A Level, 5 = University degree) Max_ed5y_61m	-0.01	722	0.580133	-0.01	571	0.345203	0.187491	-0.01	633	0.440321	-0.02	534	0.125741
g308_21m	Mum divorced >CH8MTHs (Range 1-5, reversed (5 did not happen, 1 happened and affected a lot)) g308_21m	-0.01	730	0.583187	0	836	0.91005	0.145048	-0.01	685	0.53924	-0.03	294	0.00751149
Albumin_F7_84m	Albumin, F7 (Higher is more) Albumin_F7_84m	0.02	508	0.583648	0.01	549	0.650958	0.843485	0	793	0.77705	-0.01	755	0.557623
sa047_90m	A4d1: Child is non-SEN child or SEN child currently taught within school provision (1=yes, 2 = no) sa047_90m	0.01	653	0.586205	0.01	642	0.586205	0.541325	0.01	563	0.341895	0.02	478	0.0756222
pd021a_8m	Had depression since birth yes/no (1=yes, 2 = no) pd021a_8m	-0.01	697	0.586429	-0.01	677	0.586429	0.387193	-0.02	473	0.199574	-0.04	160	0.000581534
kb067_6m	NO of HOSP admissons (Higher = more) kb067_6m	0.01	737	0.587447	0.02	490	0.210177	0.116456	0.01	736	0.637256	0.04	243	0.00344277
MaternalSeparations_103m	Sum of periods with maternal separations (from 6 mos to 8y7mo) (Higher=more) MaternalSeparations_103m	0.01	705	0.58839	0.01	564	0.385457	0.350558	0.01	636	0.445766	0.02	529	0.118328
IgEsoya_CIF61_61m	Specific IgE to soya, 61mth CIF (Higher is more) IgEsoya_CIF61_61m	0.03	335	0.588698	0.07	53	0.14845	0.934177	0	815	0.828612	-0.01	608	0.222761
ku521_108m	D1b: Child plays a musical instrument (1 = Nearly every day, 6 = Not at all) ku521_108m	-0.01	732	0.591051	-0.01	702	0.55847	0.148771	-0.01	730	0.629997	-0.01	781	0.628448
f856_8m	Accident prevention score (0=no accident prevention measures, 6= multiple accident prevention measures) f856_8m	0.01	738	0.591385	0	797	0.78536	0.111243	0.01	734	0.636483	0	855	0.919169
cf043_18m	Weight at 18 mth (Higher is more) cf043_18m	0.02	450	0.596334	0.01	523	0.687233	0.889948	0	765	0.706292	0	809	0.762406
pe064_21m	Taken Antidepressants CH > 8 Months (Range 1-5, 1= Daily to 5 = Never) pe064_21m	-0.01	693	0.597347	-0.01	529	0.366351	0.438719	-0.01	640	0.456488	-0.02	571	0.163622
k4032_61m	D33: Mother returned to work in past year (Range 1-5, reversed (5 did not happen, 1 happened and affected a lot)) k4032_61m	-0.01	735	0.599599	-0.01	713	0.587877	0.180789	-0.01	720	0.613522	-0.02	566	0.157967
cf071_61m	Sitting height at 61 mth (Higher is more) cf071_61m	0.02	452	0.601434	0.01	725	0.849454	0.892331	0.01	660	0.485163	0.01	760	0.566602
kt3014_103m	C1i: Frequency child goes to other types of class (1 = Nearly every day, 6 = Not at all) kt3014_103m	-0.01	716	0.604566	-0.01	681	0.569502	0.313179	-0.01	604	0.402523	-0.02	495	0.0900251
p3002a_110m	C1c: Number of years mother and husband/partner have lived together (Higher = more) p3002a_110m	-0.01	724	0.60574	0	854	0.958526	0.270588	-0.03	287	0.0346253	-0.02	453	0.057171
Persistence_24m	Avg Persistence Score (Prorated) avg 6 mos, 24 mos (Higher = more) Persistence_24m	0.01	748	0.610372	0	820	0.853257	0.0924795	0.01	718	0.611044	0	830	0.86217
kb800c_6m	Activity Score (Prorated, Corrected for Age & Gestation) (Higher = more) kb800c_6m	0.01	743	0.610525	0	772	0.719142	0.165153	0.01	569	0.351544	0.01	698	0.42364
ke803b_24m	Adaptability Score (Prorated) (Higher = more) ke803b_24m	-0.01	745	0.610766	-0.01	726	0.603957	0.145644	-0.01	716	0.60691	-0.01	768	0.586831
h250a_33m	Partner started new job >CH18 mths yes/no (1=yes, 2 = no) h250a_33m	-0.01	744	0.613156	-0.01	729	0.613156	0.168876	-0.01	733	0.635461	-0.01	774	0.600337
n4100r_97m	Mother employment (0=not working, 1= part-time work, 2= full-time work) n4100r_97m	-0.01	741	0.614381	-0.01	730	0.621424	0.201787	-0.01	737	0.640303	0	812	0.781343
b584r_18wg	Mom lost job since PREG (yes/no) (1=yes, 2 = no) b584r_18wg	-0.01	747	0.614686	-0.01	734	0.614686	0.138943	-0.01	711	0.592893	-0.02	427	0.0460492
cf046_37m	Weight at 37 mth (Higher is more) cf046_37m	0.02	467	0.615273	0.01	625	0.767295	0.891139	0.01	608	0.408941	0.01	636	0.258107
pb_seg_p_18wg	B: Socio economic group (partner) (Lower is better) pb_seg_p_18wg	-0.01	733	0.620107	0	776	0.750949	0.274311	-0.01	691	0.546219	0	825	0.842017
cf123_37m	Mean systolic BP at 37 mth (Higher is more) cf123_37m	0.02	468	0.621475	0.02	467	0.642051	0.894713	-0.01	654	0.478984	-0.02	558	0.14168
g764r_21m	Mum started work since having toddler (1=yes, 2 = no) g764r_21m	-0.01	749	0.626415	-0.01	736	0.626415	0.157409	0	802	0.801133	0	859	0.935191
IGF1_preg_13wg	IGF1, blood: Pregnancy (Higher is more) IGF1_preg_13wg	-0.03	288	0.626581	-0.03	322	0.652187	0.956813	-0.01	559	0.333152	-0.02	484	0.0810594
Seadj_preg_20wg	Selenium, adjusted for limit of detection ug/l: Pregnancy (time missing, imputing 20wg for now) (Higher is more) Seadj_preg_20wg	0.01	628.5	0.628778	-0.01	650.5	0.680373	0.706031	0.01	732	0.630098	-0.01	640	0.262419
Se_preg_20wg	Selenium, whole blood ug/l: Pregnancy (time missing, imputing 20wg for now) (Higher is more) Se_preg_20wg	0.01	628.5	0.628778	-0.01	650.5	0.680373	0.706031	0.01	731	0.630098	0	796	0.697476
Insulin_BBS_102m	Fasting insulin mu/l, BBS (Higher is more) Insulin_BBS_102m	0.02	496	0.62908	-0.01	598	0.74397	0.885331	0.02	305	0.0462478	0.03	284	0.00630558
pe130a_21m	Felt Depressed in Past Month Y/N (1=yes, 2 = no) pe130a_21m	0.01	714	0.631187	0.01	701	0.631187	0.436783	0.01	680	0.521855	-0.01	725	0.482913
PARTNERED8Y_97m	Partner's educational qualification 8 years (Range 0-5, higher = better) PARTNERED8Y_97m	-0.01	740	0.63258	0	833	0.907021	0.289501	-0.01	590	0.376448	-0.01	663	0.306968
f251_8m	New job for MUM >CH born (Range 1-5, reversed (5 did not happen, 1 happened and affected a lot)) f251_8m	0.01	754	0.633346	0.01	717	0.574798	0.112286	0.01	725	0.61773	-0.01	730	0.493322
p3003r_110m	C1d: Same partner/husband as mother had when study child had 6th birthday (1=yes, 2=no) p3003r_110m	0.01	746	0.636745	0.01	732	0.636745	0.260462	0.02	348	0.0711175	0.04	251	0.00371156
pg1034_47m	A3e: Frequency partner has taken pills for depression in the past year (Range 1-4, 1= Daily to 4 = Not at all) pg1034_47m	-0.01	706	0.636963	0	847	0.955606	0.50484	-0.01	642	0.460144	-0.03	340	0.0131905
kg621b_38m	DV: EAS activity score (prorated) (Higher = more) kg621b_38m	-0.01	752	0.637122	-0.01	724	0.586835	0.145495	0	782	0.756833	-0.01	777	0.611591
cf052_12m	Length at 12 mth (Higher is more) cf052_12m	0.02	499	0.637193	0.02	427	0.580461	0.887118	-0.01	620	0.426476	-0.02	573	0.165054
h210a_33m	Partner died >CH18 mths yes/no (1=yes, 2=no) h210a_33m	0.01	751	0.637399	0.01	741	0.637399	0.167684	0.01	696	0.559817	0.02	431	0.0476695
kd510a_18m	CH Admitted to HOSP > 6 MTHS (Range 1-5 (reverse), 1=yes big effect, 5=didn√¢¬Ä¬ôt happen) kd510a_18m	-0.01	758	0.638736	-0.01	715	0.572835	0.111988	0	762	0.693095	-0.02	569	0.161211
Phospate_F9_108m	Phosphate, F9 (Higher is more) Phospate_F9_108m	0.01	726	0.639832	0.01	686	0.594792	0.389427	0.01	715	0.601555	0.01	779	0.622081
j351_47m	MUM Same Type Job> CH 30mths yes/no (1=yes, 2 = no) j351_47m	0.01	695	0.641425	0.01	674	0.641425	0.556813	0.01	556	0.327534	0.03	397	0.0304543
cf124_37m	Mean diastolic BP at 37 mth (Higher is more) cf124_37m	0.02	491	0.641481	0.02	423	0.591152	0.894713	-0.01	672	0.509009	-0.02	489	0.0870691
f220a_8m	Death of partner since child was born yes/no (1=yes, 2=no) f220a_8m	0.01	759	0.641717	0.01	752	0.641717	0.112286	0.01	650	0.468809	0.02	599	0.207315
sa040a_90m	DV: Child has ever had other SEN problem (1=yes, 2 = no) sa040a_90m	0.01	702	0.64255	0.01	684	0.64255	0.5379	0	777	0.744499	-0.01	629	0.250323
h219a_33m	Partner rejected children >CH18 mths (1=yes, 2 = no) h219a_33m	-0.01	753	0.644264	-0.01	747	0.644264	0.169025	-0.01	755	0.675865	0	829	0.855306
HB_CIF8_8m	Haemoglobin, 8mth CIF (Higher is more) HB_CIF8_8m	0.02	476	0.644632	0.02	473	0.662035	0.903649	0.01	753	0.670841	0	839	0.884492
kr824_91m	DV: DAWBA DSM-IV clinical diagnosis - Obsessive-compulsive disorder (1= Yes, 2 = No) kr824_91m	0.01	755	0.647928	0.01	748	0.647928	0.185257	0.01	748	0.658752	-0.03	299	0.00789725
kr827a_91m	DV: DAWBA DSM-IV clinical diagnosis - Any anxiety disorder (1= Yes, 2 = No) kr827a_91m	-0.01	757	0.648101	-0.01	750	0.648101	0.185257	0	774	0.73491	-0.02	565	0.157883
LDL_F7_84m	LDL mmol/l, Focus@7 (Higher is more) LDL_F7_84m	0.01	731	0.649471	0.02	476	0.278173	0.403872	0.01	722	0.614125	0.02	548	0.130788
Alkphos_F9_108m	Alkaline Phophatase 2, F9 (Higher is more) Alkphos_F9_108m	-0.01	736	0.651022	-0.01	710	0.632001	0.386746	-0.01	728	0.627255	0	811	0.779697
l6080_73m	F6a: Respondent's partner currently employed/self employed (1=yes, 2 = no) l6080_73m	0.01	750	0.652129	0.01	740	0.652129	0.244229	0.01	550	0.317341	0.03	387	0.026382
p3001_110m	C1b: Mother's partner or husband lives with her (1=yes, 2= no) p3001_110m	0.01	756	0.655161	0.01	749	0.655161	0.220402	0.03	253	0.0211833	0.04	197	0.00139828
HB_CIF31_31m	Haemoglobin, 31mth CIF (Higher is more) HB_CIF31_31m	0.02	409	0.6599	0.02	434	0.688398	0.938645	0	850	0.954064	0	803	0.722877
CHOL_F9_108m	Cholesterol mmol/l, Focus @9 (Higher is more) CHOL_F9_108m	0.01	742	0.661724	0.01	624	0.47982	0.387937	0	820	0.840282	0	856	0.926696
cf051_8m	Length at 8 mth (Higher is more) cf051_8m	-0.02	532	0.662395	-0.01	714	0.838486	0.883693	-0.01	524	0.275814	-0.01	686	0.394492
kt3003_103m	C1c: Frequency child goes to special groups (1 = Nearly every day, 6 = Not at all) kt3003_103m	0.01	762	0.663762	0	787	0.770319	0.197766	0.01	758	0.681476	0.01	786	0.639539
f235a_8m	Partner went away yes/no (1=yes, 2=no) f235a_8m	-0.01	765	0.665857	-0.01	756	0.665857	0.112286	0	761	0.691729	-0.02	545	0.130167
j314_47m	MUM lost Job> CH 30 MTHs (Range 0-4, reversed (0 did not happen, 4 happened and affected a lot)) j314_47m	0.01	763	0.666502	0.02	448	0.15487	0.159196	0.01	754	0.67473	0.03	389	0.0270913
cf044_25m	Weight at 25 mth (Higher is more) cf044_25m	0.02	528	0.670351	0.01	578	0.738259	0.892033	0.01	751	0.664227	0	845	0.904194
g780r_21m	Mum working at same status as before CH (1=no, lower, 2 = same, 3= higher) g780r_21m	0.01	710	0.671838	0.01	745	0.742353	0.579896	0	818	0.833672	-0.01	713	0.45335
pe231_21m	Social Network Score: Modes/Missing Data (Higher = more) pe231_21m	-0.01	739	0.672372	0	822	0.891323	0.447952	-0.01	741	0.652313	0	870	0.983004
separated97m_97m	Mom separated (no=0, yes = 1) separated97m_97m	0.01	764	0.674938	0.01	755	0.674938	0.187491	0	759	0.689931	0.05	123	0.000168089
IGFII_preg_13wg	IGFII, blood: Pregnancy (Higher is more) IGFII_preg_13wg	-0.03	339	0.675115	-0.01	712	0.903516	0.959196	0	812	0.822237	0.02	595	0.204654
ph1044_61m	A3e: Frequency in the past year respondent has taken pills for depression (Range 1-4, 1= Daily to 4 = Not at all) ph1044_61m	-0.01	720	0.677515	-0.01	698	0.656829	0.543559	-0.01	513	0.263167	-0.03	332	0.0123923
h224a_33m	Mum lost job >CH18 mths (yes/no) (1=yes, 2 = no) h224a_33m	-0.01	766	0.679266	-0.01	757	0.679266	0.168429	-0.01	757	0.680899	0	824	0.834594
cf134_49m	Mean diastolic BP at 49 mth (Higher is more) cf134_49m	-0.02	530	0.683394	-0.01	574	0.743545	0.89933	-0.01	743	0.652944	-0.01	770	0.589284
Helico_gest_20wg	Gestation of blood sample for Helicobacter pylori status (time missing, imputing 20wg for now) (Higher is more) Helico_gest_20wg	0.02	403	0.685748	0.02	397	0.696101	0.950112	0	799	0.800213	-0.01	793	0.67373
l4000r_73m	D1: Respondent's partner died since study child's 5th birthday (1=yes, 2=no) l4000r_73m	0.01	768	0.688379	0.01	761	0.688379	0.189278	0.01	726	0.622511	0.02	494	0.090018
g300a_21m	Partner died >CH8MTHs yes/no (1=yes, 2= no) g300a_21m	0.01	770	0.688926	0.01	766	0.688926	0.142368	0	771	0.719101	-0.01	723	0.470606
j332_47m	MUM Returned to Work> CH 30 MTHs (Range 1-5, reversed (5 did not happen, 1 happened and affected a lot)) j332_47m	-0.01	769	0.689028	0	783	0.75464	0.159196	-0.01	750	0.664118	-0.01	647	0.27688
Ferritin_CIF12_12m	Ferritin mg/l, 12mth CIF (Higher is more) Ferritin_CIF12_12m	-0.02	474	0.69199	-0.04	161	0.379589	0.929263	0	844	0.926413	0	801	0.717367
pg_glucose_BBS_102m	Post-glucose glucose mmol/l, BBS (Higher is more) pg_glucose_BBS_102m	-0.01	550	0.695369	-0.01	675	0.820167	0.893671	-0.01	529	0.283593	-0.02	596	0.205034
sa061r_90m	A5ii: Child's stream for Literacy/English (Range 1-3, Higher = better ability) sa061r_90m	-0.01	725	0.696978	-0.01	733	0.723714	0.582427	-0.01	575	0.358865	-0.01	679	0.36253
f252_8m	Return to work >CH born (Range 1-5, reversed (5 did not happen, 1 happened and affected a lot)) f252_8m	0	772	0.703675	0.01	689	0.522774	0.112286	0.01	745	0.656759	0.01	783	0.63042
PARTNERED5Y_61m	Partner's educational qualification 5 years (Range 0-5, higher = better) PARTNERED5Y_61m	-0.01	767	0.704473	-0.01	727	0.635876	0.282502	-0.01	752	0.665655	-0.01	720	0.467435
IgEegg_CIF61_61m	Specific IgE to egg, 61mth CIF (Higher is more) IgEegg_CIF61_61m	-0.02	484	0.706307	-0.07	64	0.162914	0.934177	-0.02	476	0.2038	-0.03	295	0.00752452
HDL_F7_84m	HDL mmol/l, Focus@7 (Higher is more) HDL_F7_84m	-0.01	761	0.707493	-0.01	760	0.730603	0.403872	0	805	0.803995	0	827	0.851741
pm1054_110m	A3e: Frequency father has taken pills for depression in last 2 years (Range 1-4, 1= Daily to 4 = Not at all) pm1054_110m	0.01	734	0.707807	0	802	0.863946	0.584363	0	831	0.879738	-0.05	120	0.000148114
cf067_43m	BMI at 43 mth (Higher is more) cf067_43m	0.01	571	0.711824	0.02	400	0.565147	0.892033	0.01	664	0.493474	0.01	695	0.418777
DBP_120m	Diastolic blood pressure_AS (Higher is more) DBP_120m	0	774	0.711969	0	816	0.844531	0.118987	0	776	0.740629	0	826	0.851454
g592_21m	Length time mum & PTR lived together-Yrs (Higher = more years) g592_21m	0	771	0.716646	0.01	751	0.65314	0.209829	-0.01	622	0.426712	-0.01	703	0.43193
SProinsulin_BBS_102m	32-33 split proinsulin pmol/l, BBS (Higher is more) SProinsulin_BBS_102m	0.01	581	0.716754	0	826	0.952498	0.887714	0.03	271	0.0261451	0.04	202	0.00159506
MOMED5Y_61m	Mother's educational qualification 5 years (Range 0-5, higher = better) MOMED5Y_61m	0	775	0.723013	-0.01	611	0.399019	0.187491	-0.01	740	0.64585	-0.01	691	0.400532
cf133_49m	Mean systolic BP at 49 mth (Higher is more) cf133_49m	0.01	578	0.728961	0.01	699	0.836653	0.89933	0.02	362	0.0778827	0.02	432	0.0480126
f565_8m	PTNR currently employed (Range 1-5, reversed (5 did not happen, 1 happened and affected a lot)) f565_8m	0	776	0.729284	0	775	0.729284	0.143261	0.01	749	0.660254	0.02	575	0.169049
f229a_8m	Child not wanted by partner (1=yes, 2 = no) f229a_8m	0	777	0.731972	0	779	0.731972	0.112286	-0.01	756	0.676327	-0.02	485	0.08482
f237a_8m	Separation with partner yes/no (1=yes, 2=no) f237a_8m	0	780	0.73791	0	781	0.73791	0.112286	0	766	0.708919	-0.02	419	0.0427332
cf065_31m	BMI at 31 mth (Higher is more) cf065_31m	0.01	591	0.739188	0.02	447	0.612579	0.893522	0	832	0.88084	0	848	0.905783
f7sa022_84m	Mean BP diastolic: samples F@7 (Higher is more) f7sa022_84m	0	781	0.742919	0	819	0.854825	0.134922	0	775	0.736414	0	810	0.763776
e430_8w	Started new job since MID PREG (Range 1-5 (reverse), 1=yes big effect, 5=didn√¢¬Ä¬ôt happen) e430_8w	0	782	0.743275	0	855	0.956763	0.10618	0	783	0.757017	-0.02	524	0.114562
kr812_91m	DV: DAWBA DSM-IV clinical diagnosis - Disruptive behaviour disorder NOS (1= Yes, 2 = No) kr812_91m	0	778	0.745846	0	780	0.745846	0.186746	0	779	0.755391	-0.04	225	0.00252804
cf050_4m	Length at 4 mth (Higher is more) cf050_4m	-0.01	580	0.746426	-0.02	506	0.704093	0.911541	-0.04	104	0.0003419	-0.05	119	0.000145832
MOMED8Y_97m	Mother's educational qualification 8 years (Range 0-5, higher = better) MOMED8Y_97m	0	779	0.747404	0	839	0.921407	0.19583	0	865	0.984	-0.01	752	0.549246
j315_47m	PTR Went Away> CH 30 MTHs (Range 1-5, reversed (5 did not happen, 1 happened and affected a lot)) j315_47m	0	783	0.754562	-0.01	663	0.500313	0.159196	0	768	0.712763	-0.02	560	0.143279
DEL_P1490_1m	D1f: Depression postpartum (exact date not provided but postpartum) (1=yes, 2 = no) DEL_P1490_1m	0	773	0.755574	0	771	0.755574	0.39449	-0.01	698	0.562695	-0.01	649	0.282754
kj430_42m	Mother interaction score (1-5 higher more interactions) kj430_42m	0	787	0.757297	0	803	0.806116	0.145495	0	788	0.766902	0	802	0.718742
cf040_4m	Weight at 4 mth (Higher is more) cf040_4m	0.01	588	0.758121	0.03	341	0.540599	0.911541	0	830	0.87414	0	860	0.938573
kd058r_18m	NO of Times Child Hospitalized (Higher = more) kd058r_18m	0	791	0.760766	0.01	658	0.484286	0.112137	0	795	0.784672	0.02	510	0.099264
Sociable69mos_69m	EAS sociability score (prorated) (Higher = more) Sociable69mos_69m	0	786	0.76346	0	825	0.871524	0.19032	0	838	0.906397	0.01	785	0.638885
ke807b_24m	Distractibility Score (Prorated) (Higher = more) ke807b_24m	0	790	0.764225	-0.01	631	0.416232	0.14341	0	853	0.957525	-0.01	788	0.646541
j325a_47m	MUM Got Married> CH 30 MTHs y/n (1=yes, 2=no) j325a_47m	0	789	0.765806	0	788	0.765806	0.158451	0	763	0.703012	0	841	0.889609
Protein_F7_84m	Protein, F7 (Higher is more) Protein_F7_84m	0.01	674	0.766362	0.01	716	0.813827	0.843485	0	817	0.832326	0	816	0.78857
cf062_12m	BMI at 12 mth (Higher is more) cf062_12m	-0.01	634	0.767092	-0.01	648	0.798162	0.887118	0.01	579	0.364208	0.02	482	0.0796542
LEsum18_18m	No. of life events to child (Higher=more) LEsum18_18m	0	794	0.768212	0.01	603	0.36813	0.109308	0	791	0.771824	0.01	701	0.426961
EB_CIF31_31m	Epstein Barr status, 31mth CIF (Higher is more) EB_CIF31_31m	0.03	247	0.769541	0.03	244	0.769541	0.98764	-0.02	471	0.198462	-0.01	667	0.318056
Test_preg_13wg	Testosterone nmol/l, blood: Pregnancy (double-check timing) (Higher is more) Test_preg_13wg	-0.02	369	0.780838	0.07	47	0.40359	0.979598	0.02	361	0.0769135	0.04	178	0.000889302
q5004_122m	E1b: Mother in continuous employment since child was 5 (Range 1-4, 1= yes, same job to 4 = no job) q5004_122m	0	792	0.781101	0	791	0.780704	0.235294	0.01	616	0.419126	0.01	637	0.258147
j332a_47m	MUM Returned to Work> CH 30 MTHs y/n (0=no, 1=yes) j332a_47m	0	796	0.787517	0	796	0.787517	0.158451	0	822	0.845808	0.01	685	0.3926
kd515_18m	Weighted life events score (Higher=more) kd515_18m	0	797	0.788446	0.01	617	0.385666	0.110797	0	790	0.771824	0.01	704	0.43333
cf064_25m	BMI at 25 mth (Higher is more) cf064_25m	0.01	646	0.790255	0.01	585	0.749795	0.898436	0.01	545	0.312946	0.02	561	0.146939
cf041_8m	Weight at 8 mth (Higher is more) cf041_8m	-0.01	663	0.791758	-0.01	735	0.855024	0.883544	-0.01	729	0.629658	-0.01	744	0.533164
Glob_F9_108m	Globulin, F9 (Higher is more) Glob_F9_108m	0	788	0.794052	0	866	0.990686	0.386895	0	798	0.79838	0	865	0.972397
c801_32wg	Partner ethnic background (1=white, 2 =nonwhite) c801_32wg	0	802	0.794501	-0.01	669	0.499062	0.0987342	0	808	0.812529	0	823	0.827319
fdms010_120m	Height (cm): F10+ (Higher is more) fdms010_120m	0	806	0.796138	0	872	0.999857	0.0863738	0	803	0.803029	0	852	0.910641
kj470a_42m	Child Admitted To Hospital Y/N (1=yes, 2 = no) kj470a_42m	0	803	0.7998	0	799	0.7998	0.144304	0	823	0.848479	-0.01	619	0.239804
k4031_61m	D32: Mother started a new job in past year (Range 1-5, reversed (5 did not happen, 1 happened and affected a lot)) k4031_61m	0	800	0.801458	0	784	0.760954	0.182725	0	786	0.764735	-0.01	722	0.469975
ku522_108m	D1c: Child goes to special groups (1 = Nearly every day, 6 = Not at all) ku522_108m	0	798	0.801785	0	817	0.858824	0.206404	0.01	712	0.595379	0.01	791	0.667333
b578_18wg	Mom divorced since pregnancy (Range 1-5, reversed (5 did not happen, 1 happened and affected a lot)) b578_18wg	0	807	0.803697	0	859	0.974515	0.138794	0	785	0.761559	-0.01	635	0.256607
neverm97m_97m	Mom never married (no=0, yes = 1) neverm97m_97m	0	804	0.805479	0	800	0.805479	0.187491	0	810	0.81478	0.04	176	0.000838662
h482_33m	Time mum and partner lived together - yy (Higher = more) h482_33m	0	799	0.805778	0	823	0.873162	0.231124	-0.02	458	0.184964	-0.02	593	0.199381
kr823_91m	DV: DAWBA DSM-IV clinical diagnosis - Posttraumatic stress disorder (1= Yes, 2 = No) kr823_91m	0	810	0.819446	0	804	0.819446	0.185257	0	814	0.825282	-0.03	258	0.00422476
sa048_90m	A4d2: Child is currently attending special school (1=yes, 2 = no) sa048_90m	0	785	0.81981	0	785	0.81981	0.541325	-0.01	515	0.26358	-0.06	58	3.70601e-06
pg_insulin_BBS_102m	Post-glucose insulin mul/l, BBS (Higher is more) pg_insulin_BBS_102m	-0.01	699	0.822576	-0.01	544	0.7061	0.893671	0.02	440	0.158394	0.03	414	0.0401685
cf070_49m	Sitting height at 49 mth (Higher is more) cf070_49m	0.01	704	0.824759	0	795	0.922134	0.892777	0.02	437	0.154284	0.02	570	0.163416
Shy69mos_69m	EAS shyness score (prorated) (Higher = more) Shy69mos_69m	0	811	0.826289	0	786	0.762485	0.190469	0	845	0.92689	0	822	0.825433
g340a_21m	Partner started new job >CH88MTHs (1=yes, 2 = no) g340a_21m	0	814	0.82665	0	809	0.82665	0.142368	0	780	0.75602	-0.01	662	0.306598
f228_8m	Divorce since child was born (Range 1-5, reversed (5 did not happen, 1 happened and affected a lot)) f228_8m	0	817	0.833871	0.01	671	0.503855	0.112286	0	821	0.840288	-0.01	672	0.338564
q5007_122m	E1b3: Number of jobs mother is doing now (Higher = more) q5007_122m	0	808	0.834153	0.01	584	0.421487	0.356962	0.01	738	0.643648	0.02	550	0.132315
e520r_8w	Job situation of MUM (0=not working, 1= part-time work, 2= full-time work) e520r_8w	0	812	0.834503	0	792	0.781164	0.23455	0	819	0.83941	0	813	0.781857
h241_33m	Mum started new job > CH18 mths (Range 1-5, reversed (5 did not happen, 1 happened and affected a lot)) h241_33m	0	816	0.834517	0.01	768	0.696224	0.167833	0	800	0.800238	0	847	0.905515
a521r_8wg	Partner is father of unborn child (no=0, yes = 1) a521r_8wg	0	820	0.834664	0	814	0.834664	0.0923306	0	834	0.891904	-0.02	520	0.107064
HB_CIF12_12m	Haemoglobin, 12mth CIF (Higher is more) HB_CIF12_12m	0.01	698	0.840173	0	812	0.948125	0.914818	-0.04	162	0.00295278	-0.06	42	4.14459e-07
kq040_81m	A4a: CH Admitted To Hospital In Past Year (1=yes, 2 = no) kq040_81m	0	818	0.843436	0	813	0.843436	0.189724	0	769	0.713895	-0.02	530	0.118635
f9ms012_96m	Sitting height (cm): F@9 (Higher is more) f9ms012_96m	0	823	0.847484	0	861	0.977889	0.0857781	0	826	0.863919	0	869	0.982485
h235_33m	Mum got married > CH18 mths (Range 1-5, reversed (5 did not happen, 1 happened and affected a lot)) h235_33m	0	821	0.848	-0.01	687	0.534095	0.16545	0	811	0.81688	-0.01	645	0.268499
kb806c_6m	Persistence Score (Prorated, Corrected for Age & Gestation) (Higher = more) kb806c_6m	0	822	0.850288	0	830	0.888269	0.165153	0	854	0.960728	0	854	0.918376
ph1170_61m	A6u: Frequency in the past month respondent has felt depressed (Range 1-3, 1= Almost all the time, 2 = sometimes, 3 = not at all.) ph1170_61m	0	801	0.851154	0	835	0.932576	0.543857	-0.01	625	0.429675	-0.02	445	0.0533719
MarriedTot_122m	Number of developmental periods when mom married up to 122m (Range 0-7 (more=higher)) MarriedTot_122m	0	815	0.852641	0	853	0.958852	0.369322	-0.03	249	0.0183804	-0.03	265	0.00462989
kj371_42m	MUM Eventually Gives in to CH (1-5, higher means more frequent and harsh discipline) kj371_42m	0	825	0.854325	0	818	0.854284	0.149963	0	816	0.830985	0.01	757	0.564088
pn2240_122m	A10: Respondent's feeling towards their neighbourhood as a place to live (Lower = better, 1 = Very Good, 2 = Fairly Good, 3 = Not very good, 4 = Not at all good) pn2240_122m	0	809	0.857803	0	827	0.908382	0.520328	0.02	357	0.075182	0.02	516	0.103987
f502_8m	Years lived with current partner (Higher = more) f502_8m	0	826	0.858068	0	857	0.969242	0.169769	-0.01	615	0.417053	-0.01	706	0.435489
kn1051r_69m	A4b: Number of times Child was admitted to hospital in past 15 months (Higher=more) kn1051r_69m	0	827	0.862684	0.01	723	0.596685	0.190618	0	827	0.864032	0.01	688	0.40002
f9ms010_96m	Height (cm): F@9 (Higher is more) f9ms010_96m	0	829	0.864405	0	801	0.799627	0.0929263	0	764	0.705686	0	804	0.738284
f111_8m	Maternal enjoyment score (0 = low, 15=high) f111_8m	0	828	0.864796	0	868	0.991052	0.125242	0	825	0.85845	0	857	0.932533
sa049_90m	A4d3: Child is currently going to special classes (1=yes, 2 = no) sa049_90m	0	813	0.871976	0	808	0.871976	0.541325	-0.01	707	0.584623	-0.02	469	0.0692953
cf066_37m	BMI at 37 mth (Higher is more) cf066_37m	0.01	760	0.872577	0	806	0.936106	0.892033	-0.01	612	0.414069	-0.01	622	0.242729
ke802b_24m	Approach Score (Prorated) (Higher = more) ke802b_24m	0	832	0.8828	0	794	0.774977	0.142964	0	789	0.769921	0.01	765	0.575156
h481_33m	Partner lives with mum (1=yes, 2=no) h481_33m	0	831	0.886749	0	828	0.886749	0.207297	0.03	205	0.0083792	0.03	312	0.00936586
neverm122m_122m	Mom never married (no=0, yes = 1) neverm122m_122m	0	834	0.890585	0	832	0.890585	0.142964	0	836	0.892784	0.02	479	0.0766017
l4009_73m	D10: Respondent found their partner did not want their child since study child's 5th birthday (range 1-5 (reverse), 1=yes big effect, 5=didn√¢¬Ä¬ôt happen) l4009_73m	0	833	0.892567	0	790	0.772827	0.19032	0	863	0.981115	-0.02	546	0.130311
k6004_61m	F1c2: Number of jobs mother is currently doing (Higher = more) k6004_61m	0	830	0.900882	0	793	0.82057	0.462249	0	839	0.914397	0.04	220	0.00236565
Max_ed8y_97m	Highest ed achieved by mom or partner 8 years (Range 0-5, higher = better) Max_ed8y_97m	0	839	0.907993	0	770	0.718517	0.19583	-0.01	717	0.609517	-0.02	583	0.181086
Heart_rate_120m	A_pre FMD pulse (Higher is more) Heart_rate_120m	0	841	0.910569	0	848	0.940217	0.0872673	0	829	0.873386	0	842	0.89359
cf143_61m	Mean systolic BP at 61 mth (Higher is more) cf143_61m	0	784	0.914595	0.01	759	0.88721	0.899181	0	809	0.814435	-0.01	767	0.580107
j601_47m	Partner Lives With MUM (1=yes, 2=no) j601_47m	0	840	0.916186	0	837	0.916186	0.214594	0.03	281	0.0321524	0.03	350	0.01463
g331a_21m	Mum started new job >CH8MTHs yes/no (1=yes, 2 = no) g331a_21m	0	843	0.918838	0	838	0.918838	0.142368	0	841	0.922594	-0.01	639	0.259412
l4008_73m	D9: Respondent was divorced since study child's 5th birthday (Range 1-5, reversed (5 did not happen, 1 happened and affected a lot)) l4008_73m	0	842	0.918848	-0.01	643	0.470345	0.190022	0	866	0.98437	0	818	0.796746
cf042_12m	Weight at 12 mth (Higher is more) cf042_12m	0	795	0.920464	0	807	0.935187	0.886821	0	778	0.75326	0.02	581	0.180602
c686_32wg	Mothers mother highest ed qualification (Higher is better) c686_32wg	0	838	0.921104	0	810	0.863917	0.417722	0	760	0.69167	0.01	769	0.588637
g308a_21m	Mum divorced >CH8MTHs yes/no (1=yes, 2=no) g308a_21m	0	845	0.921702	0	840	0.921702	0.142368	0	824	0.854773	-0.03	391	0.0278621
sa012_90m	A1c: Teacher's rating of child for age - singing/music (Range 1-5, 1 = very good, 5 = poor) sa012_90m	0	835	0.923217	0	870	0.998324	0.534624	-0.01	588	0.3755	-0.02	486	0.0857665
psocnet61_61m	Social network score: average score if min 6 items filled out (range 1-4 (higher more friends)) psocnet61_61m	0	836	0.92491	0	846	0.956349	0.540581	-0.01	744	0.65436	0	844	0.900561
j602a_47m	Time MUM & PTR Live Together Yrs (Higher = more) j602a_47m	0	844	0.925213	0	831	0.894043	0.243485	-0.02	456	0.183394	-0.01	654	0.293348
pl1061r_97m	A3u: Respondent has ever had severe depression (1=yes, 2 = no) pl1061r_97m	0	837	0.927427	0	834	0.927427	0.54758	-0.02	398	0.106838	-0.05	69	1.26036e-05
f635r_8m	Mom has had paid jobs since CH born (1=yes, 2 = no) f635r_8m	0	847	0.927557	0	842	0.927557	0.118094	0	851	0.956584	0	868	0.980327
cf054_25m	Height at 25 mth (Higher is more) cf054_25m	0	805	0.931325	0	863	0.99395	0.898436	0	868	0.987729	0	843	0.898796
g604a_21m	Partner had depression >CH8MTHs yes/no (1=yes, 2 = no) g604a_21m	0	848	0.93344	0	843	0.93344	0.253611	-0.02	474	0.200209	-0.05	121	0.000161839
Leptin_CIF61_61m	Leptin ng/ml, 61mth CIF (Higher is more) Leptin_CIF61_61m	0	793	0.935452	0	844	0.982395	0.934028	0	848	0.943723	0.02	562	0.149319
h760_33m	Maternal enjoyment score (range 1-15) h760_33m	0	849	0.937893	-0.01	696	0.548241	0.172003	0	813	0.824049	-0.01	700	0.424912
b584_18wg	Mom lost job since PREG (Range 1-5, reversed (5 did not happen, 1 happened and affected a lot)) b584_18wg	0	850	0.939079	-0.01	738	0.626364	0.138943	0	837	0.898822	-0.02	490	0.0872094
Sociable57mos_57m	EAS sociability score (prorated) (Higher = more) Sociable57mos_57m	0	851	0.940404	0	815	0.842168	0.161281	0	797	0.797353	0.01	729	0.485177
cf061_8m	BMI at 8 mth (Higher is more) cf061_8m	0	819	0.94052	0	782	0.906725	0.883693	0.01	709	0.590627	0.01	733	0.49833
g332a_21m	Mum returned to work >CH8MTHs yes/no (1=yes, 2 = no) g332a_21m	0	852	0.943192	0	849	0.943192	0.142368	0	867	0.986435	-0.01	626	0.244823
pl6063_97m	G6: Respondent has been anxious or worried for no good reason (Range 1-4, 1=Not at all, 4 = often) pl6063_97m	0	846	0.943774	0	821	0.901706	0.552494	0.01	503	0.236056	0.03	407	0.0367466
g340_21m	Partner started new job >CH18MTHs (Range 1-5, reversed (5 did not happen, 1 happened and affected a lot)) g340_21m	0	853	0.944076	0	829	0.88446	0.147431	0	849	0.948269	-0.01	643	0.266946
cf063_18m	BMI at 18 mth (Higher is more) cf063_18m	0	824	0.947245	0.01	654	0.803505	0.890692	0	855	0.96381	0	866	0.97348
h218_33m	Mum divorced > CH18 mths (Range 1-5, reversed (5 did not happen, 1 happened and affected a lot)) h218_33m	0	855	0.948799	-0.01	679	0.529353	0.167833	0	859	0.975032	-0.01	693	0.406303
kt3000_103m	C1a: Frequency child goes swimming (1 = Nearly every day, 6 = Not at all) kt3000_103m	0	857	0.951669	0	811	0.837513	0.164557	0	862	0.979312	0	808	0.761469
ka248_4w	Babys state of health (range 1-4 (lower is healthier, 1=very healthy, 4= unwell)) ka248_4w	0	858	0.953418	0	856	0.960428	0.0881608	0	843	0.925763	0.01	690	0.400194
g332_21m	Mum returned to work >CH8MTHs (Range 1-5, reversed (5 did not happen, 1 happened and affected a lot)) g332_21m	0	859	0.95545	0	852	0.949621	0.147431	0	857	0.967634	-0.01	630	0.252624
c666_32wg	Partners highest ed qualification (Higher is better, 1 = CSE or none, 2 = Vocational, 3 = O level, 4 = A Level, 5 = University degree) c666_32wg	0	861	0.960086	0	869	0.994884	0.163961	-0.01	742	0.652746	-0.01	792	0.6685
ph1011r_61m	A2b: Respondent had depression in the past year (1=yes, 2 = no) ph1011r_61m	0	854	0.9621	0	851	0.9621	0.549963	-0.01	576	0.360212	-0.02	426	0.0457853
Avg_seg_p_97m	Average socio-economic group partner from 18wk gest to 8y1mo (Lower is better) Avg_seg_p_97m	0	862	0.962329	0.01	767	0.697064	0.183917	0	842	0.923225	0.01	764	0.575047
h225_33m	Partner went away > CH18 mths (Range 1-5, reversed (5 did not happen, 1 happened and affected a lot)) h225_33m	0	863	0.970126	-0.01	636	0.436223	0.168578	0	856	0.967076	-0.01	652	0.290421
b578r_18wg	Mom divorced since pregnancy yes/no (1=yes, 2=no) b578r_18wg	0	864	0.975428	0	860	0.975428	0.138794	0	846	0.936273	-0.03	382	0.0250509
h224_33m	Mum lost job > CH18 mths (Range 1-5, reversed (5 did not happen, 1 happened and affected a lot)) h224_33m	0	865	0.981204	-0.01	763	0.689981	0.168429	0	861	0.977886	-0.01	756	0.55908
kr820_91m	DV: DAWBA DSM-IV clinical diagnosis - Separation anxiety disorder (1= Yes, 2 = No) kr820_91m	0	866	0.982199	0	862	0.982199	0.185257	0	864	0.982784	-0.03	319	0.0102299
cf128_37m	Mean pulse rate at 37 mth (Higher is more) cf128_37m	0	856	0.988194	-0.01	581	0.826998	0.952643	0.01	580	0.367657	0.01	708	0.442184
IgEpeanut_CIF61_61m	Specific IgE to peanut, 61mth CIF (Higher is more) IgEpeanut_CIF61_61m	0	860	0.988536	0.06	82	0.22109	0.934177	0.01	523	0.273991	0.02	451	0.0560944
ku535_108m	D1j: Child sees his or her grandparents (1 = Nearly every day, 6 = Not at all) ku535_108m	0	868	0.989191	0	845	0.938513	0.146984	0	767	0.710557	0	862	0.945703
g331_21m	Mum started new job >CH8MTHs (Range 1-5, reversed (5 did not happen, 1 happened and affected a lot)) g331_21m	0	869	0.990288	0	841	0.926094	0.147431	0	869	0.992892	-0.01	634	0.254476
partner6y1m_73m	average of l6050-l6060 (partner rejection of child) (lower means more partner rejection, 1 = always, 2 = sometimes, 3 = never) partner6y1m_73m	0	870	0.991857	0	798	0.808009	0.24691	0.01	607	0.4085	0.01	617	0.237729
j325_47m	MUM got Married> CH 30 MTHs (Range 1-5, reversed (5 did not happen, 1 happened and affected a lot)) j325_47m	0	871	0.994467	0	789	0.768441	0.159196	0	858	0.96997	-0.02	601	0.210605
HDL_CIF31_31m	HDL mmol/l, 31mth CIF (Higher is more) HDL_CIF31_31m	0	867	0.996383	0.04	187	0.541499	0.961727	-0.01	512	0.262775	-0.01	671	0.331196
b595r_18wg	Mom got married since pregnancy (1=yes, 2=no) b595r_18wg	0	872	0.999492	0	871	0.999492	0.139985	0	860	0.975492	-0.02	568	0.15991
vitdd2i_F7_84m	Vitamin D (25(OHD2)) indicator <1.25, F7 (Higher is more) vitdd2i_F7_84m							0.968727
vitdd2i_F9_108m	Vitamin D (25(OHD2)) indicator <1.25, F9 (Higher is more) vitdd2i_F9_108m							0.655547

## Sheet: Dep13Cleaning
Description	# of features	# of samples
Raw	6163	15645
Merge Features	885	15645
Remove the samples with a missing target variable	885	6015
Remove "ignored variables" (child ID)	884	6015
Remove overly missing variables (>= 60% missing)	763	6015
Remove constant variables	762	6015
Remove variables >= age 11	753	6015
Remove features where the Pearson Correlation p-val is >= 0.05	279	6015
Final	279	6015
Final Depressed	279	550
Final Not Depressed	279	5465

## Sheet: Dep13Pearson
VariableName	description	pearson_corr	pearson_corr_rank	pearson_p_val	spearman_corr	spearman_corr_rank	spearman_p_val	%mis	pearson_corr_imp	pearson_corr_imp_rank	pearson_p_val_imp	spearman_corr_imp	spearman_corr_imp_rank	spearman_p_val_imp
y13CH_Dep_YN_162m	SMFQ depression score >=12 yes/no at age 13 (Higher=more) y13CH_Dep_YN_162m	1	1	0	1	1	0	0	1	1	0	1	1	0
y10CH_Dep_127m	Child score on moods and feelings questionnaire (depression) at 10 years (Higher=more) y10CH_Dep_127m	0.17	3.5	3.68139e-36	0.16	3.5	2.55555e-31	0.0912718	0.16	2	4.02382e-35	0.15	2	5.96523e-31
fddp130_120m	Depression Score at Focus 10 assessment: F10+ (Higher = more) fddp130_120m	0.17	3.5	3.68139e-36	0.16	3.5	2.55555e-31	0.0912718	0.16	3	4.02382e-35	0.15	3	6.09282e-31
kz021_0m	Child sex (1=male, 2=female) kz021_0m	0.12	5	8.28822e-22	0.12	5	8.28822e-22	0.000665004	0.12	4	7.31763e-22	0.12	4	9.71217e-22
Athletics_116m	SDQI - Child is good at athletics (Higher = better at sports) Athletics_116m	-0.12	7	1.13229e-16	-0.1	12	1.15823e-13	0.148462	-0.11	5	2.13297e-17	-0.1	6	1.20866e-14
Math_116m	SDQI - Child is good at math (Higher = better at school work) Math_116m	-0.12	8	1.18577e-16	-0.11	10	1.18558e-14	0.148296	-0.11	6	1.07215e-16	-0.1	5	1.08728e-14
kq346e_81m	DV: SDQ Peer Problems Score (prorated) (Higher = more.) kq346e_81m	0.11	9	5.95872e-16	0.1	13	1.16252e-12	0.18138	0.1	7	2.36395e-15	0.09	9	1.76258e-11
Global_116m	SDQI - global self-esteem (Higher = better at school work) Global_116m	-0.1	14	8.74807e-13	-0.09	19	1.04717e-09	0.158105	-0.1	8	9.06972e-15	-0.09	10	1.97847e-11
y10CH_Dep_YN_127m	SMFQ depression score >=12 yes/no at age 10 (Higher=more) y10CH_Dep_YN_127m	0.09	18	8.47798e-12	0.09	16	8.47798e-12	0.0912718	0.09	11	1.099e-11	0.08	11	1.86443e-10
ku710b_108m	DV: SDQ - Total difficulties score (prorated) (Higher = more.) ku710b_108m	0.1	15	9.19833e-12	0.09	17	8.97714e-11	0.147465	0.09	12	1.31951e-11	0.08	12	1.93774e-10
ku709b_108m	DV: SDQ - Peer problems score (prorated) (Higher = more.) ku709b_108m	0.09	16	9.32597e-12	0.08	21	4.51308e-09	0.145303	0.09	9	4.44261e-12	0.08	14	1.15608e-09
ku673b_91m	DV: SMFQ depression score (prorated) (Higher = more) ku673b_91m	0.09	17	2.73494e-11	0.08	20	2.44429e-09	0.14414	0.09	10	9.52683e-12	0.08	13	5.5642e-10
Friends_116m	SDQI - Child is popular with friends (Higher = more popular with friends.) Friends_116m	-0.09	22	1.11262e-10	-0.07	35	1.75515e-07	0.150623	-0.08	14	7.65541e-11	-0.07	25	6.64751e-08
School_116m	SDQI - Child is good at school (Higher = better at school work) School_116m	-0.09	24	1.27601e-10	-0.08	22	5.70449e-09	0.148795	-0.08	16	2.45646e-10	-0.07	18	1.48264e-08
Appearance_116m	SDQI - Child is pleased with physical appearance (Higher = more good looking.) Appearance_116m	-0.09	23	1.8047e-10	-0.08	30	1.02088e-07	0.168911	-0.08	15	1.49541e-10	-0.07	26	9.96768e-08
kq346f_81m	DV: SDQ Total Behavioural Difficulties Score (prorated) (Higher = more.) kq346f_81m	0.09	21	2.40544e-10	0.08	24	3.31475e-08	0.182876	0.08	17	3.94257e-10	0.07	21	3.51208e-08
Parents_116m	SDQI - Child's relationship with parents (Higher = gets along with parents) Parents_116m	-0.08	28	1.87538e-09	-0.07	32	9.0434e-08	0.149792	-0.08	18	9.84047e-10	-0.07	24	5.51549e-08
ku707b_108m	DV: SDQ - Emotional symptoms score (prorated) (Higher = more.) ku707b_108m	0.08	30	4.06916e-09	0.07	40	5.75824e-07	0.145968	0.07	20	7.83837e-09	0.06	40	1.24358e-06
LifeEvents103_103m	Weighted Life Events Score (Higher=more) LifeEvents103_103m	0.08	31	7.45524e-09	0.07	38	4.64369e-07	0.152286	0.07	22	2.77882e-08	0.06	52	4.81783e-06
kr236b_91m	DV: Particular fears score (prorated) (Higher = more) kr236b_91m	0.08	32	4.24607e-08	0.08	25	3.08566e-08	0.177556	0.07	21	1.57583e-08	0.08	15	3.90408e-09
h200b_33m	DV: Edinburgh postnatal depression scale score (prorated) (Higher = more) h200b_33m	0.08	33	8.16365e-08	0.08	28	2.92756e-08	0.154447	0.07	26	9.72602e-08	0.07	19	1.97707e-08
c579_32wg	Maternal depression subscale of CCEI in YP (0=not depressed, 16=very depressed) c579_32wg	0.07	37	2.42776e-07	0.07	39	3.25189e-07	0.12685	0.07	27	2.44853e-07	0.07	32	2.28085e-07
c573_32wg	Anxiety subscale of CCEI in YP (Higher = more) c573_32wg	0.07	39	4.05808e-07	0.06	57	5.50767e-06	0.124688	0.06	28	4.60497e-07	0.06	50	3.92697e-06
c601_32wg	Edinburgh Postnatal Depression Score with missing values (0=not depressed, 30= very depressed) c601_32wg	0.07	44	8.09442e-07	0.06	49	1.78212e-06	0.0972569	0.06	36	1.07127e-06	0.06	42	2.8215e-06
kv7000_120m	K1: In past month child has been very sad (Higher=more) kv7000_120m	-0.07	43	1.19606e-06	-0.07	43	1.19606e-06	0.148462	-0.07	25	9.25688e-08	-0.07	16	5.9668e-09
f9dx135_108m	Total Body - fat mass (g) F@9 (Higher is more) f9dx135_108m	0.07	46	1.41058e-06	0.07	46	1.89859e-06	0.123192	0.06	34	9.41205e-07	0.07	30	2.05535e-07
f8se125_96m	Self Esteem: Scholastic Competence Score: F@8 (Higher = more competence) f8se125_96m	-0.07	45	2.77626e-06	-0.06	66	3.011e-05	0.179884	-0.06	32	8.35376e-07	-0.06	66	1.94732e-05
kr459b_91m	DV: Attention symptoms score (prorated) (Higher = more) kr459b_91m	0.07	49	3.57308e-06	0.06	74	4.99989e-05	0.185204	0.06	31	8.24895e-07	0.06	53	5.15237e-06
f8se126_96m	Self Esteem: Global Self Worth Score: F@8 (Higher = more competence) f8se126_96m	-0.06	52	6.28466e-06	-0.06	55	8.86782e-06	0.181047	-0.06	33	8.47268e-07	-0.07	37	4.41199e-07
h178b_33m	DV: CCEI anxiety subscale score (prorated) (Higher = more) h178b_33m	0.06	55	6.38036e-06	0.06	69	2.69003e-05	0.152785	0.06	45	8.61463e-06	0.05	71	2.44273e-05
kr447b_91m	DV: Activity symptoms score (prorated) (Higher = more) kr447b_91m	0.06	53	7.11982e-06	0.06	85	8.17908e-05	0.18404	0.06	44	8.4785e-06	0.05	68	2.13779e-05
sa014_90m	A1e: Teacher's rating of child for age - games/gymnastics (Range 1-5, 1 = very good, 5 = poor) sa014_90m	0.08	27	7.71352e-06	0.08	23	2.33433e-05	0.540482	0.07	23	5.61048e-08	0.07	36	3.91919e-07
h090a_33m	Freq mum felt depressed in past month yes/no (1=yes, 2 = no) h090a_33m	-0.06	59	9.09182e-06	-0.06	59	9.09182e-06	0.150125	-0.06	48	1.1405e-05	-0.05	70	2.42838e-05
LEsum103_103m	Number of life events to child (sum from 6mos to 8y7mo) (Higher=more) LEsum103_103m	0.06	60	1.01975e-05	0.06	64	1.66946e-05	0.152286	0.06	50	1.78539e-05	0.05	83	5.14548e-05
kr367b_91m	DV: General anxieties score (prorated) (Higher = more) kr367b_91m	0.06	62	1.51353e-05	0.05	117	0.000491336	0.182544	0.06	38	3.66387e-06	0.05	84	5.62076e-05
h184b_33m	DV: CCEI depression subscale score (prorated) (Higher = more) h184b_33m	0.06	70	1.822e-05	0.07	47	2.98035e-06	0.154281	0.06	52	1.90004e-05	0.06	48	3.73287e-06
kt3008_103m	C1f: Frequency child goes to special learning classes (1 = Nearly every day, 6 = Not at all) kt3008_103m	-0.06	65	1.8955e-05	-0.06	78	5.27597e-05	0.172236	-0.05	78	6.89656e-05	-0.02	516	0.160393
f8aa150_96m	Antisocial activities score: F@8 (Higher = more antisocial activities (out of 10).) f8aa150_96m	0.06	69	1.91496e-05	0.06	88	7.3739e-05	0.159102	0.06	47	1.01272e-05	0.06	64	1.90772e-05
partner9y2m_110m	average of p3050-p3060 (partner rejection of child, minus p3058) (lower means less affection and more rejection (1 = yes, 2=sometimes, 3=no)) partner9y2m_110m	0.06	58	1.93918e-05	0.06	50	9.23176e-06	0.217789	0.07	24	8.65058e-08	0.07	17	1.42066e-08
b371_18wg	Edinburgh Postnatal Depression Score in HAB (0=not depressed, 30= very depressed) b371_18wg	0.06	76	1.96956e-05	0.06	73	2.46023e-05	0.120698	0.06	41	5.80072e-06	0.06	41	2.25338e-06
Avg_FinDiff_61m	Average Financial Difficulties (Avg of 1y,2y,5y) (Higher = more difficulties, scale 0 to 20 (average of 5 items)) Avg_FinDiff_61m	0.06	84	2.24541e-05	0.06	71	1.43494e-05	0.0887781	0.05	54	2.01344e-05	0.06	65	1.92818e-05
FinDiff_61m	Financial Difficulties score (Higher = more difficulties, scale 0 to 20 (average of 5 items)) FinDiff_61m	0.06	68	2.24973e-05	0.06	63	2.37322e-05	0.183375	0.06	39	5.52902e-06	0.06	47	3.71807e-06
ku708b_108m	DV: SDQ - Conduct problems score (prorated) (Higher = more.) ku708b_108m	0.06	75	2.52993e-05	0.05	118	0.000391108	0.144638	0.05	62	3.23667e-05	0.04	146	0.00108198
m3100_85m	C7a: Mother currently married or living with partner (1=yes, 2= no) m3100_85m	0.06	72	3.06207e-05	0.06	68	3.06207e-05	0.175395	0.05	72	5.857e-05	0.05	89	9.40635e-05
h090_33m	Freq mum felt depressed in past mth (range 1-3, higher = less frequent) h090_33m	-0.06	78	3.15109e-05	-0.06	60	1.25721e-05	0.157273	-0.05	66	4.00694e-05	-0.05	82	4.90713e-05
socnet61_73m	Social network score: average score if min 6 items filled out (range 1-4 (higher more friends)) socnet61_73m	-0.06	73	3.6669e-05	-0.05	91	0.00011564	0.183209	-0.05	55	2.03628e-05	-0.05	92	0.00012868
b354a_18wg	Maternal Depression subscale of Crown Crisp Experiential Index in HAB (0=not depressed, 16 = very depressed) b354a_18wg	0.06	88	4.16385e-05	0.06	87	5.30334e-05	0.128013	0.05	56	2.4872e-05	0.06	60	1.46399e-05
fdms026_120m	Weight (kg): F10+ (Higher is more) fdms026_120m	0.05	97	4.30391e-05	0.04	162	0.00133604	0.0749792	0.05	69	4.82697e-05	0.04	165	0.0016242
kr422a_91m	DV: Number of mood symptoms (Higher = more) kr422a_91m	0.06	77	4.86624e-05	0.06	80	7.34654e-05	0.198005	0.05	63	3.41478e-05	0.06	58	1.03487e-05
kr815_91m	DV: DAWBA DSM-IV clinical diagnosis - Pervasive development disorder (1= Yes, 2 = No) kr815_91m	-0.06	85	6.00871e-05	-0.06	81	6.00871e-05	0.176392	-0.05	74	6.3964e-05	-0.04	181	0.0023138
kq346c_81m	DV: SDQ Emotional Symptoms Score (prorated) (Higher = more.) kq346c_81m	0.06	86	6.37571e-05	0.05	130	0.000912623	0.18138	0.05	101	0.000209809	0.04	163	0.00158082
f9ms020_108m	Hip circumference (cm): F@9 (Higher is more) f9ms020_108m	0.05	108	7.0969e-05	0.05	119	0.000247313	0.0809643	0.05	70	5.68941e-05	0.05	97	0.000184547
m3202r_85m	C8c: Mother currently living with partner (no=0, yes = 1) m3202r_85m	-0.06	89	7.88383e-05	-0.06	84	7.88383e-05	0.187864	-0.05	59	3.02771e-05	-0.05	110	0.000282935
f021a_8m	Had depression since birth (1=yes, 2 = no) f021a_8m	-0.05	103	8.0463e-05	-0.05	100	8.0463e-05	0.110058	-0.05	71	5.79595e-05	-0.05	75	3.43239e-05
kr422b_91m	DV: Any mood symptoms yes/no (1=yes, 2= no) kr422b_91m	-0.06	87	8.09131e-05	-0.06	83	8.09131e-05	0.198005	-0.05	58	2.92409e-05	-0.06	46	3.65787e-06
sa033a_90m	DV: Child has ever had emotional & behavioural difficulties (1=yes, 2 = no) sa033a_90m	-0.08	34	8.49656e-05	-0.08	31	8.49656e-05	0.544805	-0.05	68	4.44707e-05	-0.05	87	7.96614e-05
f173_8m	Anxiety subscale of CCEI (Higher = more) f173_8m	0.05	101	8.61415e-05	0.05	109	0.000111647	0.119701	0.05	80	7.70767e-05	0.05	78	4.0391e-05
e372a_8w	Anxiety subscale of CCEI (Higher = more) e372a_8w	0.05	110	9.09897e-05	0.05	97	6.69702e-05	0.100083	0.05	89	0.000129715	0.05	85	5.77245e-05
Emotional69mos_69m	EAS emotionality (prorated) (Higher = more) Emotional69mos_69m	0.06	93	9.26746e-05	0.05	101	0.000155596	0.181047	0.06	42	7.61582e-06	0.06	59	1.26069e-05
ks1000_103m	A1i: Assessment of childs health in past month (range 1-4 (lower is healthier, 1=very healthy, 4= unwell)) ks1000_103m	0.06	95	9.30403e-05	0.05	94	0.000111559	0.162594	0.05	64	3.42739e-05	0.05	106	0.000249993
n4160_97m	E5a: Mother currently has a live-in husband or partner (1=yes, 2=no) n4160_97m	0.06	91	9.48146e-05	0.06	86	9.48146e-05	0.191189	0.06	37	1.89663e-06	0.05	73	3.05573e-05
Avg_neighb_122m	Average of mom and partner (across gest to age 10) (Higher = worse neighborhood) Avg_neighb_122m	0.05	121	9.51678e-05	0.05	124	0.000216631	0.0231089	0.05	81	9.27476e-05	0.05	107	0.000258821
LifeEventsTot9y_103m	Weighted life events (sum from 6mos to 8y7mo) (Higher=more) LifeEventsTot9y_103m	0.06	63	0.000118116	0.07	36	5.59741e-06	0.33084	0.06	49	1.44906e-05	0.07	31	2.14002e-07
socsup92_110m	Social support score: average score if min 6 items filled out (range 1-4 (higher more support)) socsup92_110m	-0.05	99	0.000119404	-0.05	93	0.00010267	0.164256	-0.05	61	3.10428e-05	-0.06	63	1.88869e-05
b352a_18wg	Anxiety subscale of CCEI in HAB (Higher = more) b352a_18wg	0.05	111	0.000120463	0.05	98	8.75523e-05	0.128013	0.05	75	6.73996e-05	0.06	67	1.961e-05
h012a_33m	Mum had anxiety or nerves > CH18 mths y/n (1=yes, 2 = no) h012a_33m	-0.05	106	0.000125993	-0.05	102	0.000125993	0.150125	-0.05	92	0.000146397	-0.04	136	0.000864801
g241_21m	Social network score: missing items put to mode (0-30 (higher more support)) g241_21m	-0.05	113	0.000150362	-0.04	158	0.00181579	0.133167	-0.05	87	0.000123121	-0.04	151	0.00120585
sa013_90m	A1d: Teacher's rating of child for age - general knowledge (Range 1-5, 1 = very good, 5 = poor) sa013_90m	0.07	36	0.000162749	0.07	42	0.00035431	0.540648	0.06	40	5.59228e-06	0.06	44	3.12759e-06
d801_12wg	Social support score: modes/missing data (0-30 (higher more support)) d801_12wg	-0.05	122	0.000163733	-0.05	120	0.000266034	0.0862843	-0.05	102	0.000220676	-0.05	119	0.000454409
Emotional57mos_57m	EAS emotionality (prorated) (Higher = more) Emotional57mos_57m	0.05	114	0.000170175	0.05	125	0.00055888	0.146633	0.05	97	0.000167299	0.04	130	0.00071324
e391_8w	Edinburgh Postnatal Depression Score with missing values (0=not depressed, 28= very depressed) e391_8w	0.05	119	0.000174513	0.06	90	4.98968e-05	0.0999169	0.05	96	0.00015851	0.05	72	2.57648e-05
vitdd3_F9_108m	Vitamin D (25(OHD3)), F9 (Higher is more) vitdd3_F9_108m	-0.06	50	0.000183517	-0.07	48	0.000164862	0.448545	-0.05	106	0.000294903	-0.04	212	0.00438193
Avg_neighb_m_122m	Average mom's opinion of neiborhood across 1y,2y,5y,10y (Higher = worse neighborhood) Avg_neighb_m_122m	0.05	134	0.000186657	0.04	154	0.00085868	0.0342477	0.05	104	0.000268534	0.04	152	0.00122033
socnet92_110m	Social network score: average score if min 6 items filled out (range 1-4 (higher more friends)) socnet92_110m	-0.05	115	0.000202425	-0.05	110	0.000216476	0.161929	-0.05	84	0.000102568	-0.05	88	8.8271e-05
kr492b_91m	DV: Awkward behaviours score (prorated) (Higher = more) kr492b_91m	0.05	112	0.000212526	0.04	147	0.00183336	0.185536	0.05	95	0.000154492	0.05	115	0.000337661
sa043a_90m	DV: # past or current educational problems (Higher = more) sa043a_90m	0.07	38	0.000220637	0.05	103	0.00510184	0.544805	0.05	88	0.000128058	0.04	126	0.000596277
pc088a_8w	CCEI Depression subscale (prorated) for mom's partner (Higher = more depressed) pc088a_8w	0.06	90	0.000253222	0.06	62	9.01178e-05	0.302244	0.06	53	1.95363e-05	0.07	35	3.74087e-07
pub204_115m	Child's weight in kg (Higher=more) pub204_115m	0.06	56	0.000274766	0.05	132	0.00612458	0.43724	0.04	117	0.000517307	0.03	276	0.015135
kq011_81m	A1ii: Assessment Of CHs Health In Past Year (range 1-4 (lower is healthier, 1=very healthy, 4= unwell)) kq011_81m	0.05	104	0.000277122	0.05	138	0.00200677	0.237074	0.05	60	3.07964e-05	0.05	113	0.000310417
partner7y1m_85m	average of m3360-m3367 (partner rejection of child) (lower means less affection and more rejection (1 = yes, 2=sometimes, 3=no)) partner7y1m_85m	0.05	107	0.000310777	0.06	65	6.17347e-05	0.246218	0.06	43	8.33811e-06	0.07	27	1.06167e-07
h735_33m	Financial Difficulties score (Higher = more difficulties, scale 0 to 20 (average of 5 items)) h735_33m	0.05	126	0.00034091	0.05	115	0.000356043	0.153283	0.05	98	0.000176267	0.04	120	0.000490607
mom7y1m_85m	average of m3350-m3357 (mom rejection for child) (lower means less affection and more rejection (1 = yes, 2=sometimes, 3=no)) mom7y1m_85m	0.05	124	0.000379797	0.05	106	0.000186901	0.182544	0.05	86	0.000107226	0.05	81	4.48546e-05
pd752_8m	Social Support Score with Modes for Missing Values (Higher = more) pd752_8m	-0.06	79	0.000394083	-0.05	99	0.000973624	0.37872	-0.05	93	0.000151301	-0.05	105	0.000248908
socnet51_61m	Social network score: average score if min 6 items filled out (range 1-4 (higher more friends)) socnet51_61m	-0.05	130	0.000464505	-0.05	131	0.000855748	0.171072	-0.05	108	0.000319619	-0.04	140	0.000939601
fdms012_120m	Sitting height (cm): F10+ (Higher is more) fdms012_120m	0.05	143	0.000480307	0.04	202	0.00309204	0.0738155	0.04	116	0.00050832	0.04	194	0.00334906
kq346d_81m	DV: SDQ Conduct Problems Score (prorated) (Higher = more.) kq346d_81m	0.05	128	0.000492481	0.04	211	0.00605312	0.18138	0.05	115	0.000452208	0.03	237	0.00873063
socsup51_61m	Social support score (range 1-4 (higher more support)) socsup51_61m	-0.05	131	0.000496687	-0.04	173	0.00338367	0.173067	-0.04	121	0.000596787	-0.04	213	0.00441394
sa034a_90m	DV: Child has ever had speech & language difficulties (1=yes, 2 = no) sa034a_90m	-0.07	47	0.000512284	-0.07	45	0.000512284	0.544805	-0.03	235	0.00932092	0	816	0.835816
l6000r_73m	F1a: Respondent currently has a partner yes/no (no=0, yes = 1) l6000r_73m	-0.05	132	0.000575707	-0.05	121	0.000575707	0.181546	-0.04	119	0.000537503	-0.03	349	0.0357495
ku706b_108m	DV: SDQ - Hyperactivity score (prorated) (Higher = more.) ku706b_108m	0.05	139	0.00058967	0.04	166	0.00240049	0.144971	0.04	162	0.00238434	0.04	202	0.00376537
f9ms026_108m	Weight (kg): F@9 (Higher is more) f9ms026_108m	0.05	150	0.000734194	0.04	234	0.00624082	0.0799667	0.04	124	0.000697466	0.04	217	0.00477326
p3000r_110m	C1a: Mother currently has husband or partner (no=0, yes = 1) p3000r_110m	-0.05	141	0.000751227	-0.05	129	0.000751227	0.155777	-0.05	91	0.000141934	-0.04	147	0.00110306
f9ms026a_108m	BMI: F@9 (Higher is more) f9ms026a_108m	0.05	151	0.000782391	0.04	171	0.00201212	0.0877805	0.04	132	0.000892213	0.04	153	0.00125915
sa039a_90m	DV: Child has ever had developmental delay (1=yes, 2 = no) sa039a_90m	-0.06	54	0.000872786	-0.06	54	0.000872786	0.545137	-0.04	149	0.00158948	-0.01	669	0.465374
f922_8m	Social support score with modes for missing values (0-30 (higher more support)) f922_8m	-0.04	158	0.00103684	-0.04	174	0.00256322	0.110723	-0.04	126	0.00073179	-0.04	170	0.00178048
ks1001_103m	A1ii: Assessment of childs health in past year (range 1-4 (lower is healthier, 1=very healthy, 4= unwell)) ks1001_103m	0.05	145	0.00107643	0.05	128	0.000810754	0.172236	0.04	123	0.000657324	0.04	128	0.000686509
ku536_108m	D1k: Child plays computer games (1 = Nearly every day, 6 = Not at all) ku536_108m	0.05	149	0.00108938	0.04	182	0.0033949	0.144306	0.05	113	0.000446249	0.04	137	0.000873945
f7ms020_84m	Hip circumference (cm): F@7 (Higher is more) f7ms020_84m	0.04	161	0.00109473	0.04	200	0.00365558	0.107066	0.04	129	0.000851867	0.04	191	0.00320878
sa054_90m	A4d8: Child is SEN child with other current educational arrangement (1=yes, 2 = no) sa054_90m	-0.06	57	0.00112885	-0.06	58	0.00112885	0.548462	-0.05	90	0.000141438	-0.07	29	1.4071e-07
sa010_90m	A1a: Teacher's rating of child for age - general ability (Range 1-5, 1 = very good, 5 = poor) sa010_90m	0.06	61	0.00116076	0.06	67	0.00178388	0.539817	0.05	111	0.000389023	0.04	166	0.00163979
g605a_21m	Partner had anxiety >CH8MTHs y/n (1=yes, 2 = no) g605a_21m	-0.05	137	0.00116602	-0.05	126	0.00116602	0.244223	-0.05	103	0.000221048	-0.06	56	9.23635e-06
kj647_42m	Total behavioural difficulties score (RR) (Higher = more) kj647_42m	0.05	155	0.0011665	0.04	170	0.00247904	0.13616	0.04	137	0.00119759	0.04	184	0.00258743
fdms026a_120m	BMI: F10+ (Higher is more) fdms026a_120m	0.04	169	0.0011871	0.04	233	0.00622735	0.0802993	0.04	139	0.00122236	0.04	211	0.0041795
kq346b_81m	DV: SDQ Hyperactivity Score (prorated) (Higher = more.) kq346b_81m	0.05	146	0.00121217	0.04	149	0.0019552	0.181546	0.04	173	0.0028537	0.04	209	0.00398046
pub109_97m	Frequency of childs participation in vigorous physical activity during past month (Range 1-5, Higher=more) pub109_97m	-0.05	120	0.00126019	-0.05	107	0.000766058	0.334331	-0.05	76	6.86529e-05	-0.05	76	3.80463e-05
h366_33m	Neighbourhood stress score (Higher - more stressful neighborhood) h366_33m	0.05	153	0.00130539	0.05	116	0.000366349	0.155611	0.05	109	0.000325618	0.05	79	4.24797e-05
f8fs120_96m	F&S Friends score: F@8 (Lower = more positive friendships) f8fs120_96m	0.05	152	0.00133257	0.04	208	0.00515859	0.159435	0.05	112	0.000425504	0.04	139	0.000894928
h480r_33m	Mom has current partner yes/no (0=no, 1=yes) h480r_33m	-0.04	156	0.00134619	-0.04	142	0.00134619	0.153616	-0.04	160	0.00233911	-0.02	467	0.104808
e612_8w	Social support score (0-30 (higher more support)) e612_8w	-0.04	170	0.00141615	-0.04	249	0.00913308	0.103741	-0.04	153	0.00171087	-0.03	253	0.0106046
sa047_90m	A4d1: Child is non-SEN child or SEN child currently taught within school provision (1=yes, 2 = no) sa047_90m	0.06	66	0.0015972	0.06	61	0.0015972	0.548462	0.04	131	0.000887784	0.03	263	0.0124471
b320_18wg	PRES feelings about PREG (1=overjoyed, 6=indifferent) b320_18wg	0.04	184	0.00159816	0.03	262	0.00985849	0.0719867	0.04	146	0.00152505	0.03	316	0.02543
g860_21m	Mums opinion of neighbourhood (Lower = better, 1 = Very Good, 2 = Fairly Good, 3 = Not very good, 4 = Not at all good) g860_21m	0.04	166	0.00160396	0.04	247	0.0101383	0.136825	0.04	192	0.00429251	0.03	321	0.0263572
fdms010_120m	Height (cm): F10+ (Higher is more) fdms010_120m	0.04	188	0.00174908	0.04	245	0.00766575	0.0786367	0.04	143	0.00137544	0.04	201	0.00363291
b587_18wg	Mom separated since pregnancy (Range 1-5, reversed (5 did not happen, 1 happened and affected a lot)) b587_18wg	-0.04	172	0.00176078	-0.04	155	0.00173249	0.135993	-0.04	175	0.00311482	-0.02	442	0.0900126
g020a_21m	Mum had anxiety or nerves (1=yes, 2 = no) g020a_21m	-0.04	175	0.00177062	-0.04	157	0.00177062	0.132336	-0.04	147	0.00156346	-0.04	190	0.00312462
b587r_18wg	Mom separated since pregnancy (1=yes, 2=no) b587r_18wg	-0.04	174	0.00177466	-0.04	156	0.00177466	0.135993	-0.04	154	0.00177605	-0.03	232	0.00745083
Phospate_F7_84m	Phosphate, F7 (Higher is more) Phospate_F7_84m	0.1	12	0.00178048	0.04	172	0.204075	0.845387	0.05	77	6.88383e-05	0.03	249	0.00999205
kv1001_120m	A1ii: Assessment of child's health in past year (range 1-4 (lower is healthier, 1=very healthy, 4= unwell)) kv1001_120m	0.04	162	0.00197532	0.04	146	0.00171505	0.18803	0.05	73	6.38167e-05	0.05	91	0.000125652
kg620b_38m	DV: EAS emotionality (prorated) (Higher = more) kg620b_38m	0.04	182	0.0022636	0.04	198	0.00417142	0.137323	0.04	155	0.001845	0.04	186	0.0029014
h778_33m	Mum feels neighbourhood is good place to live (Lower = better, 1 = Very Good, 2 = Fairly Good, 3 = Not very good, 4 = Not at all good) h778_33m	0.04	179	0.00230476	0.04	209	0.00509736	0.154115	0.04	127	0.000759163	0.04	149	0.00118326
puberty8y_97m	Stage of pubertal development at 8 years 1 month (Range 1-5, Higher=more) puberty8y_97m	-0.05	138	0.00231022	-0.06	72	0.000224509	0.332835	-0.05	65	3.87412e-05	-0.06	43	2.86482e-06
pub104_97m	Child's weight in kg (Higher=more) pub104_97m	0.06	92	0.00235275	0.04	195	0.0297096	0.506567	0.04	168	0.00264607	0.03	351	0.0365167
p1010r_110m	A2a: Mother has had anxiety or 'nerves' in last 3 years (1=yes, 2 = no) p1010r_110m	-0.04	178	0.00244959	-0.04	164	0.00244959	0.164921	-0.04	166	0.00261449	-0.04	203	0.00378538
pub205_115m	BMI (Weight/Height squared) (Higher=more) pub205_115m	0.05	100	0.00250083	0.06	79	0.00137251	0.480299	0.04	181	0.00352929	0.04	141	0.000952905
sa163b_90m	DV: SDQ emotional symptoms score (prorated) (Higher = more) sa163b_90m	0.06	82	0.00253019	0.06	53	0.000809381	0.540648	0.04	180	0.00343717	0.04	123	0.000548739
kj645_42m	Hyperactivity score (RR) (Higher = more) kj645_42m	0.04	190	0.00253634	0.04	183	0.00334307	0.13616	0.04	170	0.00267725	0.04	215	0.00465169
pub105_97m	BMI (Weight/Height squared) (Higher=more) pub105_97m	0.06	83	0.00261169	0.03	385	0.187898	0.541147	0.04	136	0.00116317	0.02	416	0.07585
f020a_8m	Had anxiety since birth y/n (1=yes, 2 = no) f020a_8m	-0.04	199	0.00272141	-0.04	181	0.00272141	0.110058	-0.04	177	0.00324545	-0.04	175	0.00195006
f9sa023_108m	Mean Pulse: samples F@9 (Higher is more) f9sa023_108m	0.04	208	0.0027957	0.04	214	0.0040961	0.0899418	0.04	159	0.00218207	0.04	192	0.0032624
kr337b_91m	DV: Compulsions/obsessions score (prorated) (Higher = more) kr337b_91m	0.04	180	0.00289512	0.04	168	0.00321329	0.188196	0.04	140	0.00123085	0.05	93	0.000139867
j100_47m	FREQ MUM felt Depressed in Past Month (Range 1-3, higher = more) j100_47m	-0.04	194	0.00292165	-0.04	204	0.00471056	0.149293	-0.04	176	0.00311674	-0.04	208	0.00392532
f8lf021_96m	Child weight (kg): LF, F@8 (Higher is more) f8lf021_96m	0.04	183	0.00305056	0.03	332	0.0444708	0.183375	0.04	141	0.0012899	0.03	295	0.0210242
socsup61_73m	Social support score: average score if min 6 items filled out (range 1-4 (higher more support)) socsup61_73m	-0.04	186	0.00313885	-0.04	203	0.00557198	0.184705	-0.04	118	0.000523799	-0.04	157	0.0013567
g274_21m	Crown Crisp - Depression subscale (Higher = more) g274_21m	0.04	197	0.00319986	0.05	123	0.000505145	0.146467	0.04	171	0.00267909	0.05	95	0.000182691
g642_21m	Partner positive relationship score (range 6-18) g642_21m	0.04	189	0.00322135	0.04	217	0.00676198	0.183707	0.05	110	0.000382995	0.04	133	0.000744344
g227_21m	Social support score: missing items put to mode (0-30 (higher more support)) g227_21m	-0.04	200	0.0033252	-0.03	276	0.0192111	0.136326	-0.04	148	0.0015795	-0.03	255	0.0108841
g643_21m	Partner negative relationship score (range 3-9) g643_21m	-0.04	191	0.00335347	-0.04	201	0.00539608	0.18138	-0.04	142	0.0013356	-0.04	150	0.00118347
Cdadj_preg_20wg	Cadmium, adjusted for limit of detection ug/l: Pregnancy (time missing, imputing 20wg for now) (Higher is more) Cdadj_preg_20wg	0.07	41	0.00345413	0.04	153	0.063129	0.699917	0.05	83	9.86944e-05	0.04	134	0.000747075
LifeEvents57_57m	Weighted Life Events Score (Higher=more) LifeEvents57_57m	0.04	201	0.00357789	0.05	127	0.000647265	0.146135	0.03	225	0.0078205	0.04	144	0.00105625
sa090b_90m	DV: Attention symptoms score (prorated) (Higher = more) sa090b_90m	0.06	94	0.003582	0.04	188	0.0343335	0.540648	0.04	200	0.00472366	0.03	286	0.0191364
g290_21m	Edinburgh Post-natal Depression Score (Higher = more) g290_21m	0.04	204	0.00366651	0.04	163	0.00212513	0.143308	0.04	187	0.00399453	0.04	160	0.00150098
Vitdd2_F9_108m	Vitamin D (25(OHD2)), F9 (Higher is more) Vitdd2_F9_108m	0.05	125	0.00378906	0.03	368	0.131202	0.448379	0.04	203	0.00507396	0.02	445	0.0914115
pc084a_8w	CCEI Anxiety subscale II (Higher=more) pc084a_8w	0.04	160	0.00383165	0.05	113	0.000868982	0.302244	0.04	161	0.00236273	0.05	96	0.000183104
sa060r_90m	A5i: Child's stream for Mathematics (Range 1-3, Higher = better ability) sa060r_90m	-0.06	81	0.00385275	-0.06	82	0.00443156	0.583541	-0.05	107	0.000305524	-0.05	118	0.000423496
g120_21m	FREQ Mum felt depressed in past month (Range 1-4, 1 = almost always, 4 = not at all) g120_21m	-0.04	211	0.00403095	-0.04	241	0.00900983	0.137988	-0.04	204	0.00521866	-0.03	308	0.0234661
sa166b_90m	DV: SDQ total difficulties score (prorated) (Higher = more) sa166b_90m	0.05	98	0.00415694	0.05	136	0.0161906	0.540648	0.04	208	0.00556567	0.04	142	0.000962016
vitdtot_F9_108m	Total Vitamin D, F9 (Higher is more) vitdtot_F9_108m	-0.05	127	0.00420258	-0.06	76	0.000946986	0.448545	-0.04	210	0.00561298	-0.04	216	0.00475427
kl011_57m	A1ii: Parent's assessment of child's health in past year (range 1-4 (lower is healthier, 1=very healthy, 4= unwell)) kl011_57m	0.04	202	0.00424118	0.03	289	0.0267485	0.174231	0.04	169	0.00264847	0.03	323	0.0267748
a636_8wg	Neighbourhood quality index (Higher - higher quality neighborhood) a636_8wg	-0.04	219	0.00424144	-0.04	212	0.00441233	0.113383	-0.04	178	0.00338857	-0.04	179	0.00226927
Adaptability_24m	Avg Adaptability Score (Prorated) avg 6 mos, 24 mos (Higher = more) Adaptability_24m	0.04	229	0.00445029	0.03	267	0.0119354	0.0852868	0.04	196	0.00448706	0.03	281	0.0166471
sa045b_90m	DV: Child has ever been considered for statementing (1=yes, 2 = no) sa045b_90m	-0.05	96	0.00445364	-0.05	92	0.00445364	0.55345	-0.04	128	0.000818223	-0.03	329	0.0288595
sum_diagnoses_91m	number of DAWBA diagnoses (including depression) (Higher = more) sum_diagnoses_91m	0.04	206	0.00448153	0.04	252	0.0128387	0.178387	0.04	207	0.00543899	0.04	158	0.00145024
j340a_47m	Partner Began New Job> CH 30 MTHs y/n (0=no, 1=yes) j340a_47m	0.04	214	0.00449198	0.04	199	0.00449198	0.147963	0.04	191	0.00425315	0.04	195	0.0033822
f179_8m	Depression subscale of CCEI (Range 0-16, higher = more) f179_8m	0.04	220	0.00460666	0.04	177	0.00279916	0.122693	0.04	135	0.00116072	0.05	99	0.000198705
j340_47m	PTR Began New Job> CH 30 MTHs (Range 1-5, reversed (5 did not happen, 1 happened and affected a lot)) j340_47m	-0.04	215	0.00472246	-0.04	186	0.00384121	0.148961	-0.04	206	0.00540175	-0.04	197	0.00350976
AMH_BBS_102m	Anti-M√É¬ºllerian hormone, BBS (Higher is more) AMH_BBS_102m	-0.11	11	0.00476301	-0.1	14	0.0116155	0.886783	-0.09	13	1.47533e-11	-0.09	7	2.1337e-13
pc095_8w	Unwarranted anxiety in past WK (Range 1-4, 1=Not at all, 4 = often) pc095_8w	0.04	173	0.00499883	0.04	193	0.00941578	0.303408	0.04	163	0.00242525	0.04	210	0.00415098
pd200_8m	Edinburgh Post-natal Depression Score (Higher = more depressed) pd200_8m	0.05	147	0.00527033	0.04	143	0.00625373	0.383541	0.04	133	0.000896063	0.04	145	0.00107156
g021a_21m	Mum had depression >CH8MTHs (1=yes, 2 = no) g021a_21m	-0.04	226	0.00537386	-0.04	221	0.00537386	0.132336	-0.04	216	0.00644177	-0.03	234	0.00770043
kr803a_91m	DV: DAWBA DSM-IV clinical diagnosis - Any ADHD disorder (1= Yes, 2 = No) kr803a_91m	-0.04	218	0.00566115	-0.04	207	0.00566115	0.178387	-0.04	211	0.00583553	-0.04	169	0.00176824
g317a_21m	Mum and partner seperated >CH8MTHs yes/no (1=yes, 2=no) g317a_21m	-0.04	230	0.00567352	-0.04	224	0.00567352	0.132336	-0.04	212	0.00598857	-0.02	466	0.104124
pd174_8m	Anxiety Subscale of CCEI (prorated) (Higher = more) pd174_8m	0.05	154	0.00574642	0.04	185	0.0133412	0.376392	0.04	201	0.00489888	0.04	222	0.00598154
h400r_33m	Child lives with natural dad yes/no (0=no, 1=yes) h400r_33m	-0.04	223	0.00575954	-0.04	215	0.00575954	0.156775	-0.04	174	0.00306474	-0.02	401	0.0634825
e376a_8w	Depression subscale of CCEI (0=not depressed, 16=very depressed) e376a_8w	0.04	240	0.00593003	0.04	148	0.00114936	0.100249	0.04	202	0.00502186	0.04	122	0.000532107
ku533_108m	D1i: Child goes to other type of classes or group (1 = Nearly every day, 6 = Not at all) ku533_108m	-0.04	167	0.00598381	-0.04	151	0.00573034	0.343308	-0.04	164	0.00248276	-0.04	174	0.00194856
kj010_42m	CHs Health in Past Month (range 1-4 (lower is healthier, 1=very healthy, 4= unwell)) kj010_42m	0.04	233	0.00615453	0.04	242	0.00953957	0.143142	0.04	197	0.00455541	0.03	240	0.00910538
kb803c_6m	Adaptability Score (Prorated, Corrected for Age & Gestation) (Higher = more) kb803c_6m	0.04	227	0.00616515	0.04	225	0.00657907	0.158105	0.04	179	0.00339482	0.04	193	0.00333555
ku424_108m	B15: Child is influenced by friends or mates (1= Very strongly, 5 = Never) ku424_108m	-0.04	235	0.0061747	-0.03	264	0.0139433	0.13882	-0.03	220	0.00715806	-0.03	272	0.0147188
f9ms018_108m	Waist circumference (cm): F@9 (Higher is more) f9ms018_108m	0.04	246	0.00629183	0.03	321	0.0299487	0.080798	0.04	215	0.00629726	0.03	328	0.0287431
married85m_85m	Mom married (no=0, yes = 1) married85m_85m	-0.04	225	0.00646691	-0.04	218	0.00646691	0.172901	-0.03	221	0.00722429	-0.04	173	0.00186898
j100a_47m	MUM Felt Depressed in Past Month y/n (1=yes, 2 = no) j100a_47m	-0.04	236	0.00651403	-0.04	226	0.00651403	0.147963	-0.04	205	0.0053117	-0.04	182	0.00235246
kt3018_103m	C1l: Frequency child plays computer games (1 = Nearly every day, 6 = Not at all) kt3018_103m	0.04	231	0.00656475	0.03	306	0.0297416	0.159435	0.04	217	0.0065948	0.03	378	0.0498271
g269_21m	Crown Crisp - Anxiety (prorated) (Higher = more) g269_21m	0.04	241	0.00696657	0.04	205	0.00441232	0.134165	0.04	193	0.00435014	0.04	172	0.00186413
g317_21m	Mum and partner separated >CH8MTHs (Range 1-5, reversed (5 did not happen, 1 happened and affected a lot)) g317_21m	-0.04	239	0.00700054	-0.04	223	0.00578703	0.137323	-0.03	223	0.00726913	-0.02	509	0.151379
l4015_73m	D16: Respondent's partner went away since study child's 5th birthday (Range 1-5, reversed (5 did not happen, 1 happened and affected a lot)) l4015_73m	-0.04	228	0.00715997	-0.03	273	0.0222623	0.184705	-0.03	219	0.00710598	-0.02	497	0.138552
ParentInvolved_90m	Parent involved with school (school year 3) (Range 0-11 (higher = more involved)) ParentInvolved_90m	-0.05	116	0.00717561	-0.05	108	0.00616165	0.558603	-0.04	167	0.00262452	-0.04	226	0.00636902
sa045a_90m	DV: Child is statemented (1=yes, 2 = no) sa045a_90m	-0.05	117	0.00728314	-0.05	111	0.00728314	0.55345	-0.03	218	0.00681846	-0.01	645	0.411988
f228_8m	Divorce since child was born (Range 1-5, reversed (5 did not happen, 1 happened and affected a lot)) f228_8m	-0.04	256	0.00792021	-0.03	344	0.0423901	0.106733	-0.03	228	0.00872621	0	809	0.81695
f518a_8m	PTNR had depression >CH born (1=yes, 2 = no) f518a_8m	-0.04	248	0.00826817	-0.04	235	0.00826817	0.137656	-0.04	182	0.00359928	-0.05	109	0.00027437
kb802c_6m	Approach Score (Prorated, Corrected for Age & Gestation) (Higher = more) kb802c_6m	0.04	244	0.00827055	0.03	309	0.0325911	0.15877	0.03	272	0.0201279	0.02	386	0.0548631
g840_21m	Financial Difficulties Score (Higher = more difficulties, scale 0 to 20 (average of 5 items)) g840_21m	0.04	249	0.00840264	0.04	194	0.00394624	0.140648	0.04	156	0.0020302	0.05	116	0.000367332
pub209_115m	Frequency of childs participation in vigorous physical activity during past month (Higher=more) pub209_115m	-0.04	221	0.00871165	-0.04	222	0.00952482	0.245387	-0.04	130	0.000856063	-0.04	138	0.000885719
f235_8m	Partner went away since child was born (Range 1-5, reversed (5 did not happen, 1 happened and affected a lot)) f235_8m	-0.04	262	0.00887021	-0.02	485	0.145429	0.106733	-0.03	242	0.0105893	-0.02	436	0.0871977
kr830_91m	DV: DAWBA DSM-IV clinical diagnosis - Major depressive disorder (1= Yes, 2 = No) kr830_91m	-0.04	245	0.00957766	-0.04	232	0.00957766	0.176392	-0.03	245	0.0107204	-0.03	371	0.0445657
p2017r_110m	B18: Mother and husband/partner separated since the study child's 6th birthday (no=0, yes = 1) p2017r_110m	0.04	255	0.00968887	0.04	239	0.00968887	0.16143	0.03	226	0.00844784	0.04	198	0.0035514
Rhythmicity_24m	Avg Rhythmicity Score (Prorated) avg 6 mos, 24 mos (Higher = more) Rhythmicity_24m	0.03	268	0.00985931	0.04	240	0.00701709	0.0852868	0.03	240	0.0102555	0.03	241	0.00911559
g315_21m	Partner went away >CH8MTHs (Range 1-5, reversed (5 did not happen, 1 happened and affected a lot)) g315_21m	-0.04	261	0.0100114	-0.02	478	0.143173	0.136991	-0.03	233	0.00910943	-0.02	538	0.197257
sa043b_90m	DV: Any past or current educational problems (1=yes, 2 = no) sa043b_90m	-0.05	133	0.0103232	-0.05	122	0.0103232	0.544805	-0.04	195	0.0043935	-0.05	112	0.000287008
p3003r_110m	C1d: Same partner/husband as mother had when study child had 6th birthday (1=yes, 2=no) p3003r_110m	0.04	237	0.0105049	0.04	227	0.0105049	0.244722	0.05	85	0.000104451	0.04	124	0.000575912
p3024r_110m	C3e: Husband/partner has had anxiety or nerves, in last 2 years (1=yes, 2 = no) p3024r_110m	-0.04	217	0.0106097	-0.04	206	0.0106097	0.302411	-0.04	172	0.00269482	-0.05	114	0.000326771
ke800b_24m	Activity Score (Prorated) (Higher = more) ke800b_24m	0.04	265	0.0106715	0.03	293	0.0243227	0.131172	0.03	236	0.00939473	0.03	346	0.0340496
pc341_8w	Social support score: modes/missing data (Higher = more) pc341_8w	-0.04	216	0.0107688	-0.04	189	0.00934502	0.306567	-0.04	120	0.000582407	-0.05	103	0.00021917
sa092a_90m	DV: Total # severe attention/activity symptoms (Higher = more) sa092a_90m	0.05	136	0.0113059	0.02	417	0.214661	0.540648	0.03	255	0.0144387	0.02	446	0.0931952
l6001_73m	F1b: Respondent lives with partner (1=yes, 2=no) l6001_73m	0.04	243	0.0113262	0.04	231	0.0113262	0.227099	0.05	79	7.14637e-05	0.03	252	0.0104916
kr519b_91m	DV: Troublesome behaviours score (prorated) (Higher = more.) kr519b_91m	0.04	258	0.0117982	0.04	251	0.0131771	0.185869	0.04	189	0.00413849	0.04	167	0.00165947
pf1011r_33m	A2b: Partner has had depression since the study child was 18 months old y/n (1=yes, 2 = no) pf1011r_33m	-0.05	148	0.0120525	-0.05	137	0.0120525	0.496758	-0.04	151	0.00160825	-0.04	154	0.00126232
kq378b_81m	Weighted life events score since child's 5th birthday (prorated) (Higher=more) kq378b_81m	0.04	263	0.012197	0.03	316	0.0383931	0.179219	0.03	273	0.0205805	0.03	340	0.0330721
a528_8wg	Number of other marriages or live in partners (Higher = more) a528_8wg	0.04	266	0.0125992	0.03	285	0.0253069	0.168745	0.04	209	0.00558485	0.03	254	0.0107236
f237_8m	Separation from PTNR >CH born (Range 1-5, reversed (5 did not happen, 1 happened and affected a lot)) f237_8m	-0.03	271	0.012817	-0.03	266	0.012759	0.106733	-0.03	258	0.0154691	-0.02	563	0.231952
sa093b_90m	DV: Attention/activity symptoms score (prorated) (Higher = more) sa093b_90m	0.05	140	0.0128455	0.04	253	0.0631113	0.540815	0.03	262	0.0159154	0.02	417	0.0776765
f237a_8m	Separation with partner yes/no (1=yes, 2=no) f237a_8m	-0.03	272	0.0130049	-0.03	269	0.0130049	0.106733	-0.03	252	0.0133395	-0.03	331	0.029982
f8lc125_96m	LoC - Locus of Control Score: F@8 (Higher = more external locus of control) f8lc125_96m	0.04	251	0.0140881	0.04	196	0.0073783	0.249709	0.04	150	0.00159278	0.05	90	0.000102872
j602a_47m	Time MUM & PTR Live Together Yrs (Higher = more) j602a_47m	0.04	260	0.0144908	0.03	301	0.0360949	0.227598	0.02	475	0.163719	0.01	609	0.343583
f461_8m	Years since marriage (Higher = more) f461_8m	0.04	247	0.0145595	0.03	305	0.0413442	0.264838	0.01	585	0.317731	0	800	0.788047
TRIG_F7_84m	Triglycerides mmol/l, Focus@7 (Higher is more) TRIG_F7_84m	0.04	207	0.0146435	0.03	265	0.0391785	0.39335	0.01	740	0.671927	0.02	519	0.165755
Cotinine_F7_84m	Cotinine ng/ml, Focus@7 (Higher is more) Cotinine_F7_84m	0.04	213	0.0152189	0.03	375	0.115038	0.378387	0.04	157	0.00205285	0.04	214	0.00459166
kj430_42m	Mother interaction score (1-5 higher more interactions) kj430_42m	-0.03	276	0.015455	-0.04	255	0.0113463	0.13616	-0.03	271	0.0194653	-0.03	288	0.019468
pe130a_21m	Felt Depressed in Past Month Y/N (1=yes, 2 = no) pe130a_21m	-0.04	198	0.0159539	-0.04	180	0.0159539	0.424771	-0.03	269	0.0179718	-0.03	298	0.0211983
f650_8m	PRES job status same as PRE CH born (1=no, lower, 2 = same, 3= higher) f650_8m	-0.05	144	0.0165845	-0.04	216	0.0471256	0.563092	-0.03	261	0.0157089	-0.02	499	0.143307
f502_8m	Years lived with current partner (Higher = more) f502_8m	0.03	275	0.0167592	0.03	366	0.0623078	0.16276	0.02	360	0.0646955	0.02	549	0.215521
f7ms026_84m	Weight (kg): F@7 (Higher is more) f7ms026_84m	0.03	289	0.0171441	0.02	457	0.116378	0.107066	0.03	264	0.0164636	0.02	463	0.102228
q2240_122m	B20: Mother's opinion of neighbourhood as a place to live (Lower = better, 1 = Very Good, 2 = Fairly Good, 3 = Not very good, 4 = Not at all good) q2240_122m	0.03	279	0.0173946	0.03	310	0.0302659	0.132502	0.04	186	0.00392513	0.04	189	0.0030683
cf040_4m	Weight at 4 mth (Higher is more) cf040_4m	-0.1	13	0.0175878	-0.11	9	0.0105048	0.909559	-0.02	371	0.0735823	-0.01	674	0.476635
sa042b_90m	DV: Any current educational problems (1=yes, 2 = no) sa042b_90m	-0.04	157	0.0188379	-0.04	144	0.0188379	0.544805	-0.04	190	0.00421652	-0.05	98	0.0001875
Cd_preg_20wg	Cadmium, whole blood ug/l: Pregnancy (time missing, imputing 20wg for now) (Higher is more) Cd_preg_20wg	0.07	48	0.0195444	0.02	492	0.494141	0.793017	0.05	82	9.86944e-05	0.04	135	0.000809228
fdms018_120m	Waist circumference (cm): F10+ (Higher is more) fdms018_120m	0.03	302	0.0197982	0.03	383	0.0612864	0.0753117	0.03	263	0.0161847	0.03	368	0.0424788
PTH_F9_108m	Parathyroid hormone, F9 (Higher is more) PTH_F9_108m	0.04	234	0.0198311	0.03	373	0.112607	0.379551	0.03	237	0.00957507	0.04	221	0.00553493
ku527_108m	D1f: Child goes to special classes because of learning difficulty (1 = Nearly every day, 6 = Not at all) ku527_108m	-0.03	287	0.0200037	-0.03	334	0.0424729	0.15079	-0.03	234	0.0091879	-0.02	471	0.10578
kr300b_91m	DV: Stress reactions score (prorated) (Higher = more) kr300b_91m	0.03	278	0.0206826	0.03	270	0.0205281	0.181214	0.03	253	0.0136504	0.04	148	0.00116984
sa162b_90m	DV: SDQ hyperactivity score (prorated) (Higher = more) sa162b_90m	0.04	165	0.0209003	0.04	219	0.0425389	0.540648	0.03	294	0.0263244	0.03	332	0.0300209
b321_18wg	PTNRS feelings about this PREG (1=overjoyed, 6=indifferent) b321_18wg	0.03	309	0.0214598	0.02	413	0.0787241	0.0839568	0.03	241	0.0102718	0.02	440	0.0883577
kr011_91m	A1ii: Respondent's assessment of child's health in past year (range 1-4 (lower is healthier, 1=very healthy, 4= unwell)) kr011_91m	0.03	284	0.021636	0.03	331	0.0427341	0.177224	0.03	224	0.00755079	0.03	277	0.0152011
l3011r_73m	C2b: Respondent has had/continued to have depression since study child's 5th birthday (1=yes, 2 = no) l3011r_73m	-0.03	281	0.0218582	-0.03	272	0.0218582	0.183042	-0.03	247	0.0114323	-0.03	285	0.0176873
kb801c_6m	Rhythmicity Score (Prorated, Corrected for Age & Gestation) (Higher = more) kb801c_6m	0.03	293	0.0221596	0.03	258	0.0131224	0.158437	0.03	260	0.0155637	0.03	260	0.0115243
kr825_91m	DV: DAWBA DSM-IV clinical diagnosis - Generalized anxiety disorder (1= Yes, 2 = No) kr825_91m	-0.03	291	0.022583	-0.03	279	0.022583	0.176392	-0.03	291	0.024698	-0.03	335	0.0326897
kj644_42m	Conduct difficulties score (RR) (Higher = more) kj644_42m	0.03	297	0.0226429	0.04	254	0.0112664	0.13616	0.03	287	0.0237641	0.03	233	0.00763993
pe283_21m	Anxious or Worried For No Good Reason (Range 1-4, 1=Not at all, 4 = often) pe283_21m	0.04	224	0.0234036	0.03	257	0.0399221	0.426766	0.03	244	0.0106088	0.03	306	0.0225608
pub203_115m	Child's height in cm (Higher=more) pub203_115m	0.04	232	0.0237478	0.02	419	0.16267	0.41729	0.02	409	0.0964062	0.01	740	0.643286
PaternalSeparations_103m	Sum of periods with Paternal separations (from 6 mos to 8y7mo) (Higher=more) PaternalSeparations_103m	0.04	259	0.0237611	0.03	259	0.028785	0.34015	0.04	198	0.0046475	0.04	207	0.00392377
Sociable69mos_69m	EAS sociability score (prorated) (Higher = more) Sociable69mos_69m	-0.03	292	0.0238237	-0.03	365	0.0649487	0.182045	-0.03	307	0.0320203	-0.02	493	0.136103
psocnet61_61m	Social network score: average score if min 6 items filled out (range 1-4 (higher more friends)) psocnet61_61m	-0.04	185	0.0238624	-0.04	159	0.0209682	0.523691	-0.03	232	0.00900786	-0.03	269	0.0139592
kv1000_120m	A1i: Assessment of child's health in past month (range 1-4 (lower is healthier, 1=very healthy, 4= unwell)) kv1000_120m	0.03	296	0.0241579	0.03	384	0.0740091	0.155943	0.03	227	0.00850632	0.03	239	0.00900478
f501_8m	Mom lives with current partner (1= yes, 2 = no, but has partner, 3 = no partner) f501_8m	0.03	312	0.0242943	0.03	328	0.0338363	0.111222	0.03	284	0.023285	0.03	292	0.0203874
divorced21m_21m	Mom divorced (no=0, yes = 1) divorced21m_21m	0.03	301	0.0244016	0.03	291	0.0244016	0.142643	0.03	288	0.0240703	0.01	611	0.347669
ku521_108m	D1b: Child plays a musical instrument (1 = Nearly every day, 6 = Not at all) ku521_108m	-0.03	306	0.0255833	-0.03	294	0.0253432	0.141147	-0.03	297	0.0278385	-0.03	293	0.0208259
pd021a_8m	Had depression since birth yes/no (1=yes, 2 = no) pd021a_8m	-0.04	253	0.0256141	-0.04	238	0.0256141	0.375727	-0.04	214	0.0061083	-0.04	204	0.0038194
g120a_21m	Mum felt depressed in past month (1=yes, 2 = no) g120a_21m	-0.03	316	0.0266111	-0.03	303	0.0266111	0.132336	-0.03	295	0.0271574	-0.03	326	0.0278759
pg1150_47m	A6u: Frequency partner has been feeling depressed in the past month (Range 1-3, 1= Almost all the time, 2 = sometimes, 3 = not at all.) pg1150_47m	-0.04	212	0.0268499	-0.04	228	0.0348624	0.484954	-0.05	105	0.000275149	-0.04	178	0.00216138
a523yy_8wg	Years partner and mum lived together (Higher = more) a523yy_8wg	0.03	303	0.0270418	0.02	391	0.0778188	0.165586	0.03	329	0.0447282	0.02	468	0.104916
LEPTIN_f9_108m	Leptin ng/ml, Focus@9 (Higher is more) LEPTIN_f9_108m	0.04	257	0.0271845	0.08	26	1.56917e-06	0.380549	0.04	138	0.00121694	0.07	23	4.76331e-08
h235a_33m	Mum got married >CH18 mths yes/no (1=yes, 2=no) h235a_33m	-0.03	314	0.0284743	-0.03	302	0.0284743	0.154447	-0.03	300	0.0287639	-0.01	585	0.300986
sa091a_90m	DV: Total # attention/activity symptoms (Higher = more) sa091a_90m	0.04	193	0.028724	0.04	244	0.0589174	0.540648	0.03	315	0.034571	0.02	539	0.197997
Cort_BBS_102m	Cortisol nmol/l, BBS (Higher is more) Cort_BBS_102m	-0.08	29	0.0289069	-0.1	15	0.0110613	0.884456	-0.03	246	0.0113821	-0.06	54	5.59101e-06
married97m_97m	Mom married (no=0, yes = 1) married97m_97m	-0.03	307	0.029075	-0.03	297	0.029075	0.175894	-0.03	303	0.0300939	-0.03	319	0.026209
k4014_61m	D15: Mother lost her job in the past year (Range 1-5, reversed (5 did not happen, 1 happened and affected a lot)) k4014_61m	-0.03	311	0.0292018	-0.02	406	0.0864875	0.16941	-0.03	274	0.0205946	-0.03	258	0.0111925
kn1001_69m	A1ii: Assessment of child's health in past year (range 1-4 (lower is healthier, 1=very healthy, 4= unwell)) kn1001_69m	0.03	300	0.029442	0.03	336	0.0505727	0.200499	0.04	213	0.00610276	0.03	290	0.0200316
kd011_18m	Childs Health in Past Year (range 1-4 (lower is healthier, 1=very healthy, 4= unwell)) kd011_18m	0.03	323	0.0294826	0.03	313	0.0286033	0.111056	0.03	298	0.0283675	0.03	347	0.0350986
MJobLTot_110m	# Developmental periods with mom job loss up to 110m (Higher = more losses) MJobLTot_110m	0.04	264	0.0297578	0.03	341	0.0892011	0.380881	0.03	248	0.0114471	0.03	262	0.0117075
k1170_61m	A6u: Frequency mother felt depressed in past month (Range 1-4, 1 = almost always, 4 = not at all) k1170_61m	-0.03	315	0.0302645	-0.03	283	0.0242844	0.172901	-0.03	249	0.0119413	-0.04	161	0.00152117
f500_8m	Mom has current partner (1=yes, 2= no) f500_8m	0.03	327	0.0306982	0.03	315	0.0306982	0.110058	0.03	306	0.031531	0.02	526	0.175474
Intensity_24m	Avg Intensity Score (Prorated) avg 6 mos, 24 mos (Higher = more) Intensity_24m	0.03	337	0.0311142	0.02	428	0.0858839	0.0856193	0.03	309	0.0325494	0.02	487	0.126702
sa185r_90m	D23d: Degree to which child's emotional/attentional/behavioural difficulties burden the teacher/class (Higher = more) sa185r_90m	0.04	187	0.0312968	0.05	134	0.0177601	0.564755	0.01	549	0.267033	0.01	752	0.672728
sa184r_90m	D23c2: Degree to which child's emotional/attentional/behavioural difficulties interfere with own learning (Higher = more) sa184r_90m	0.04	196	0.0339623	0.04	191	0.0395949	0.564589	0.02	393	0.0889928	0.02	449	0.0946595
kj643_42m	Emotional difficulties score (RR) (Higher = more) kj643_42m	0.03	330	0.0339626	0.03	318	0.0342556	0.13616	0.03	311	0.0332026	0.03	357	0.038745
cf060_4m	BMI at 4 mth (Higher is more) cf060_4m	-0.09	20	0.0341841	-0.09	18	0.046089	0.909726	-0.02	466	0.151672	-0.01	737	0.635071
sa038a_90m	DV: Child has ever had medical conditions (1=yes, 2 = no) sa038a_90m	-0.04	209	0.0347791	-0.04	187	0.0347791	0.54547	-0.03	238	0.00986557	-0.06	49	3.83266e-06
Activity_24m	Avg Activity Score (Prorated) avg 6 mos, 24 mos (Higher = more) Activity_24m	0.03	351	0.0373977	0.02	491	0.149712	0.0851205	0.03	319	0.0364537	0.02	522	0.169282
h013a_33m	Mum had depression > CH18 mths (1=yes, 2 = no) h013a_33m	-0.03	336	0.0374427	-0.03	325	0.0374427	0.150125	-0.03	321	0.0369824	-0.03	363	0.0406706
sa180_90m	D23: Degree of emotional/attentional/behavioural difficulties child has (Higher = more) sa180_90m	0.04	203	0.0377792	0.03	274	0.0949199	0.563425	0.03	251	0.0131182	0.04	156	0.00134282
j012a_47m	MUM Had Depression >1 YR y/n (1=yes, 2 = no) j012a_47m	-0.03	338	0.0378575	-0.03	329	0.0378575	0.147963	-0.03	254	0.0136691	-0.03	250	0.0101206
sa183r_90m	D23c1: Degree to which child's emotional/attentional/behavioural difficulties interfere with peer relationships (Higher = more) sa183r_90m	0.04	205	0.0384678	0.05	114	0.00914604	0.564589	0.03	290	0.0245702	0.04	121	0.000520471
f7ms026a_84m	BMI: F@7 (Higher is more) f7ms026a_84m	0.03	345	0.0385497	0.02	450	0.11192	0.107066	0.03	320	0.0369333	0.02	469	0.105089
g592_21m	Length time mum & PTR lived together-Yrs (Higher = more years) g592_21m	0.03	326	0.0393749	0.02	431	0.114998	0.198337	0.02	414	0.103269	0.01	599	0.32916
divorced85m_85m	Mom divorced (no=0, yes = 1) divorced85m_85m	0.03	334	0.0397825	0.03	323	0.0397825	0.172901	0.03	326	0.0422557	0.03	265	0.0128415
l3010r_73m	C2a: Respondent has had/continued to have anxiety/nerves since study child's 5th birthday (1=yes, 2 = no) l3010r_73m	-0.03	332	0.0403553	-0.03	319	0.0403553	0.182544	-0.03	277	0.0222583	-0.03	336	0.0327037
kr813a_91m	DV: DAWBA DSM-IV clinical diagnosis - Any oppositional-conduct disorder (1= Yes, 2 = No) kr813a_91m	-0.03	335	0.0407434	-0.03	324	0.0407434	0.178387	-0.03	327	0.0426258	-0.04	199	0.0035543
kq010_81m	A1i: Assessment Of CHs Health In Past Month (range 1-4 (lower is healthier, 1=very healthy, 4= unwell)) kq010_81m	0.03	320	0.0408742	0.03	354	0.06492	0.237074	0.03	230	0.00880957	0.04	183	0.00245163
l6083_73m	F6c: Respondent's partner has had same job since study child was 5 (1=yes, 2 = no) l6083_73m	0.03	310	0.0420394	0.03	298	0.0420394	0.282461	0.02	381	0.0819824	0.03	372	0.0452706
f228a_8m	Divorce yes/no (1=yes, 2=no) f228a_8m	-0.03	358	0.0430251	-0.03	347	0.0430251	0.106733	-0.03	335	0.0473995	0.01	712	0.575371
married21m_21m	Mom married (no=0, yes = 1) married21m_21m	-0.03	350	0.0435255	-0.03	339	0.0435255	0.142643	-0.03	328	0.0430358	-0.02	482	0.120902
Approach_24m	Avg Approach Score (Prorated) avg 6 mos, 24 mos (Higher = more) Approach_24m	0.03	366	0.0449235	0.03	369	0.0521161	0.0852868	0.03	332	0.0452084	0.02	398	0.0615219
IL6_f9_108m	Interleukin 6 pg/ml, Focus@9 (Higher is more) IL6_f9_108m	0.03	283	0.0464655	0.07	33	6.60759e-06	0.381546	0.03	339	0.0487452	0.06	62	1.66085e-05
ku423r_108m	B14: Child is at ease with children of own age (0 = no, 1 = yes (more positive friendships)) ku423r_108m	-0.03	356	0.0466301	-0.03	343	0.0466301	0.142976	-0.03	286	0.0236349	-0.03	279	0.0155725
b585r_18wg	Partner went away since pregnancy (1=yes, 2=no) b585r_18wg	-0.03	359	0.0470671	-0.03	349	0.0470671	0.136658	-0.03	336	0.0476587	-0.03	256	0.010964
ke804b_24m	Intensity Score (Prorated) (Higher = more) ke804b_24m	0.03	360	0.0470786	0.03	374	0.0621431	0.131671	0.03	322	0.0380224	0.02	426	0.0825279
kb807c_6m	Distractability Score (Prorated, Corrected for Age & Gestation) (Higher = more) kb807c_6m	0.03	354	0.0472118	0.03	355	0.0535722	0.158437	0.02	362	0.0655058	0.02	451	0.0966073
pe211_21m	Social Support Mode (Higher = more) pe211_21m	-0.03	274	0.0475121	-0.03	300	0.0702026	0.427099	-0.04	125	0.000706277	-0.05	102	0.000200273
neverm97m_97m	Mom never married (no=0, yes = 1) neverm97m_97m	0.03	348	0.0476608	0.03	337	0.0476608	0.175894	0.03	340	0.0490633	0.02	461	0.100818
ku525_108m	D1e: Child goes to special classes or clubs for some activity (1 = Nearly every day, 6 = Not at all) ku525_108m	0.03	352	0.0477623	0.03	282	0.0235717	0.17207	0.03	259	0.0155605	0.03	273	0.0148054
puberty9y_115m	Stage of pubertal development at 9 years 7 month (Range 1-5, Higher=more) puberty9y_115m	-0.03	331	0.0482559	-0.02	439	0.135619	0.244722	-0.03	317	0.0359908	-0.02	503	0.149285
d781_12wg	Social network score: modes/missing data (1-29 (higher more friends)) d781_12wg	-0.03	378	0.0487706	-0.03	363	0.0485136	0.080798	-0.02	361	0.0649152	-0.02	394	0.0596487
neverm122m_122m	Mom never married (no=0, yes = 1) neverm122m_122m	0.03	362	0.0489075	0.03	352	0.0489075	0.134497	0.03	343	0.0513277	0.03	289	0.0198014
Avg_neighb_p_122m	Average partner's opinion of neiborhood (across gest,2y,7y,10y) (Higher = worse neighborhood) Avg_neighb_p_122m	0.03	343	0.0490978	0.03	312	0.0383815	0.204655	0.04	122	0.000619303	0.04	143	0.00105533
e414_8w	Mom Lost job since MID PREG (Range 1-5, reversed (5 did not happen, 1 happened and affected a lot)) e414_8w	-0.03	371	0.0495294	-0.02	539	0.205864	0.102244	-0.03	344	0.0513831	-0.01	659	0.440954
pb121_18wg	Social network score: modes/missing data (Higher = more) pb121_18wg	-0.03	333	0.0495967	-0.03	335	0.0559674	0.245719	-0.03	280	0.0228475	-0.03	366	0.0419222
kr800_91m	DV: DAWBA DSM-IV clinical diagnosis - Combined ADHD (1= Yes, 2 = No) kr800_91m	-0.03	353	0.0496997	-0.03	340	0.0496997	0.178387	-0.03	341	0.0508645	-0.03	231	0.00744383
kl010_57m	A1i: Parent's assessment of child's health in past month (range 1-4 (lower is healthier, 1=very healthy, 4= unwell)) kl010_57m	0.03	355	0.0498554	0.02	401	0.0841543	0.171571	0.03	316	0.0349626	0.03	361	0.0403399
h481_33m	Partner lives with mum (1=yes, 2=no) h481_33m	0.03	349	0.0503242	0.03	338	0.0503242	0.194015	0.04	145	0.00146995	0.03	310	0.023816
pe267_21m	CCEI Depression Subscale II (prorated) (Higher = more) pe267_21m	0.03	277	0.0516983	0.04	192	0.0182173	0.424771	0.04	183	0.00370545	0.05	86	7.77368e-05
Shy69mos_69m	EAS shyness score (prorated) (Higher = more) Shy69mos_69m	0.03	357	0.0521235	0.03	381	0.0745915	0.182045	0.03	330	0.0450001	0.02	420	0.0788003
kj475_42m	Weighted Life Events Score (Higher=more) kj475_42m	0.03	369	0.0523426	0.03	376	0.0644387	0.134996	0.02	353	0.0628122	0.02	402	0.0635207
kt3012_103m	C1h: Frequency child goes to singing group (1 = Nearly every day, 6 = Not at all) kt3012_103m	-0.03	361	0.0536451	-0.03	290	0.0264529	0.169576	-0.03	323	0.0384119	-0.03	303	0.0218718
ku531_108m	D1h: Child goes to singing group (1 = Nearly every day, 6 = Not at all) ku531_108m	-0.03	365	0.0538168	-0.03	296	0.0267167	0.154447	-0.03	331	0.0451193	-0.04	220	0.00550954
Mood_24m	Avg Mood Score (Prorated) avg 6 mos, 24 mos (Higher = more) Mood_24m	0.03	383	0.0541845	0.02	436	0.0993186	0.0852868	0.02	348	0.0561497	0.02	474	0.107974
SeparatedTot_122m	Number of developmental periods when mom was separated up to 122m (Range 0-6 (more=higher)) SeparatedTot_122m	0.03	313	0.0548824	0.02	407	0.131695	0.353616	0.02	423	0.117946	0.03	324	0.0272533
pm1010r_110m	A2a: Father has had anxiety or 'nerves' in last 3 years (1=yes, 2=no) pm1010r_110m	-0.04	238	0.0555003	-0.04	230	0.0555003	0.567415	-0.03	239	0.00999454	-0.03	299	0.0212781
sa049_90m	A4d3: Child is currently going to special classes (1=yes, 2 = no) sa049_90m	-0.04	250	0.0563682	-0.04	236	0.0563682	0.548462	-0.03	313	0.0336651	-0.03	245	0.00974244
kj370_42m	MUM Feels CH Dominates HHOLD (1-5, higher means more frequent and harsh discipline) kj370_42m	-0.03	377	0.0565582	-0.03	360	0.0544165	0.139651	-0.02	349	0.0569351	-0.03	380	0.0522735
Heart_rate_120m	A_pre FMD pulse (Higher is more) Heart_rate_120m	0.03	388	0.0566353	0.02	453	0.108622	0.0799667	0.03	333	0.0454682	0.02	453	0.0966701
Adjcalcium_F9_108m	Adjusted calcium, F9 (Higher is more) Adjcalcium_F9_108m	-0.03	304	0.057527	-0.02	500	0.24661	0.38005	-0.03	268	0.0178887	-0.02	454	0.0970164
kr811_91m	DV: DAWBA DSM-IV clinical diagnosis - Conduct disorder (1= Yes, 2 = No) kr811_91m	-0.03	367	0.057643	-0.03	357	0.057643	0.178387	-0.02	352	0.0625715	-0.03	300	0.0214156
l6002a_73m	F1c: Duration respondent has lived with partner - years (Higher = more) l6002a_73m	0.03	346	0.0605893	0.03	377	0.0875011	0.261014	0	816	0.867211	0	824	0.846347
pm3023r_110m	C3d: Wife/partner has had depression, in last 2 years (1=yes, 2 = no) pm3023r_110m	-0.04	222	0.0608287	-0.04	213	0.0608287	0.611638	-0.06	35	1.00126e-06	-0.06	45	3.56119e-06
f260_8m	New job for PTNR >CH born (Range 1-5, reversed (5 did not happen, 1 happened and affected a lot)) f260_8m	-0.03	391	0.0615641	-0.02	389	0.0673976	0.106733	-0.02	359	0.0646686	-0.03	337	0.0328378
pd180_8m	Depression Subscale of CCEI (prorated) (Higher = more depressed) pd180_8m	0.03	318	0.0622945	0.04	160	0.00834626	0.376392	0.03	312	0.0332139	0.04	168	0.00166068
HB_CIF61_61m	Haemoglobin, 61mth CIF (Higher is more) HB_CIF61_61m	0.09	19	0.0624084	0.11	8	0.0235625	0.931671	0.04	152	0.0016452	0.04	131	0.000725699
j600_47m	MUM Currently has Partner yes/no (0=no, 1=yes) j600_47m	0.03	381	0.0627208	0.02	404	0.0814262	0.152951	0.03	266	0.0174333	0.02	391	0.0584487
h482_33m	Time mum and partner lived together - yy (Higher = more) h482_33m	0.03	364	0.0627538	0.02	452	0.138249	0.216791	0.01	538	0.25227	0.01	695	0.51905
kr213b_91m	DV: Separation anxiety symptoms score (prorated) (Higher = more) kr213b_91m	0.03	376	0.0641952	0.04	246	0.0127291	0.19069	0.03	275	0.0215988	0.05	104	0.000244701
h235_33m	Mum got married > CH18 mths (Range 1-5, reversed (5 did not happen, 1 happened and affected a lot)) h235_33m	-0.03	384	0.0650891	-0.03	304	0.0286475	0.154447	-0.02	367	0.0728495	0	807	0.813749
pe231_21m	Social Network Score: Modes/Missing Data (Higher = more) pe231_21m	-0.03	295	0.065167	-0.02	443	0.1998	0.43591	-0.03	293	0.0260961	-0.02	430	0.0847681
GHBP_BBS_102m	Growth hormone binding protein ng/ml, BBS (Higher is more) GHBP_BBS_102m	0.07	35	0.0657193	0.05	139	0.25482	0.895761	0.06	29	4.88563e-07	0.07	28	1.30426e-07
kr802_91m	DV: DAWBA DSM-IV clinical diagnosis - Hyperactive-impulsive ADHD (1= Yes, 2 = No) kr802_91m	-0.03	382	0.0675813	-0.03	372	0.0675813	0.178387	-0.02	368	0.0729792	-0.03	242	0.00946059
g331_21m	Mum started new job >CH8MTHs (Range 1-5, reversed (5 did not happen, 1 happened and affected a lot)) g331_21m	-0.03	394	0.0677377	-0.02	432	0.102135	0.137323	-0.02	370	0.0733839	-0.02	501	0.148626
ph1011r_61m	A2b: Respondent had depression in the past year (1=yes, 2 = no) ph1011r_61m	-0.03	270	0.0680975	-0.03	263	0.0680975	0.533333	-0.03	256	0.0149907	-0.03	247	0.00990487
d171a_12wg	Had severe depression, Y/N (1=yes, 2 = no) d171a_12wg	-0.02	408	0.0685935	-0.02	402	0.0685935	0.078803	-0.02	346	0.0546997	-0.03	243	0.0095358
sa126b_90m	DV: Troublesome behaviours score (prorated) (Higher = more) sa126b_90m	0.03	269	0.0689356	0.02	551	0.38862	0.540648	0.02	377	0.0792184	0.02	475	0.108231
h227a_33m	Mum and partner separated >CH18 mths yes/no (1=yes, 2=no) h227a_33m	-0.03	390	0.0690355	-0.03	379	0.0690355	0.155445	-0.02	364	0.0682509	-0.02	544	0.207681
q5004_122m	E1b: Mother in continuous employment since child was 5 (Range 1-4, 1= yes, same job to 4 = no job) q5004_122m	0.03	373	0.0698905	0.03	280	0.0274676	0.228096	0.03	324	0.0391314	0.03	251	0.010142
f260a_8m	New job for partner yes/no (1=yes, 2 = no) f260a_8m	-0.02	406	0.0719397	-0.02	398	0.0719397	0.106733	-0.02	365	0.0698922	-0.03	325	0.0277009
kd010_18m	Childs Health in Past Month (range 1-4 (lower is healthier, 1=very healthy, 4= unwell)) kd010_18m	0.02	401	0.0729401	0.02	415	0.0866311	0.127515	0.02	403	0.0928971	0.02	437	0.0872391
n1061r_97m	A3v: Mother has ever had severe depression (1=yes, 2 = no) n1061r_97m	-0.03	393	0.074193	-0.03	380	0.074193	0.181214	-0.03	276	0.0216942	-0.04	188	0.00305491
ke805b_24m	Mood Score (Prorated) (Higher = more) ke805b_24m	0.02	404	0.075479	0.02	451	0.117357	0.131172	0.02	420	0.114296	0.02	517	0.161673
widowed122m_122m	Mom widowed (no=0, yes = 1) widowed122m_122m	-0.02	403	0.075582	-0.02	395	0.075582	0.134497	-0.02	376	0.0787003	0.01	594	0.31917
sa011_90m	A1b: Teacher's rating of child for age - art (Range 1-5, 1 = very good, 5 = poor) sa011_90m	0.03	273	0.0757538	0.03	320	0.124669	0.540648	0.02	397	0.0916475	0.02	532	0.189434
divorced8wg_8wg	Mom divorced (no=0, yes = 1) divorced8wg_8wg	0.02	422	0.0765852	0.02	414	0.0765852	0.0681629	0.02	379	0.07963	0.04	224	0.00618249
pm3024r_110m	C3e: Wife/partner has had anxiety or nerves, in last 2 years (1=yes, 2=no) pm3024r_110m	-0.04	252	0.0780653	-0.04	237	0.0780653	0.611305	-0.05	94	0.000154062	-0.05	94	0.000147146
kr832a_91m	DV: DAWBA DSM-IV clinical diagnosis - Any depressive disorder (1= Yes, 2 = No) kr832a_91m	-0.03	398	0.0782065	-0.03	386	0.0782065	0.176392	-0.02	382	0.0827909	-0.03	358	0.0389429
j607a_47m	Partner Had Depression> 1 YR y/n (1=yes, 2 = no) j607a_47m	-0.03	397	0.0797917	-0.03	382	0.0797917	0.192352	-0.03	342	0.050996	-0.03	283	0.0171776
h227_33m	Mum and partner separated > CH18 mths (Range 1-5, reversed (5 did not happen, 1 happened and affected a lot)) h227_33m	-0.02	407	0.0802508	-0.03	378	0.0689784	0.155445	-0.02	356	0.0632545	-0.03	360	0.038956
VLDL_f9_108m	VLDL mmol/l, Focus@9 (Higher is more) VLDL_f9_108m	0.03	341	0.0805307	0.03	277	0.0473858	0.380216	0.02	385	0.0854899	0.02	410	0.0702961
pe130_21m	Felt Depressed in Past Month (Range 1-4, 1= Daily to 4 = Not at all) pe130_21m	-0.03	324	0.0806334	-0.04	220	0.0234732	0.426101	-0.02	373	0.0768042	-0.03	287	0.0193707
trig_f9_108m	Triglycerides mmol/l, Focus@9 (Higher is more) trig_f9_108m	0.03	342	0.0808531	0.03	278	0.0476013	0.380216	0.02	388	0.0861735	0.02	498	0.142589
pg_insulin_BBS_102m	Post-glucose insulin mul/l, BBS (Higher is more) pg_insulin_BBS_102m	0.07	42	0.0811166	0.03	311	0.445093	0.891771	0.06	51	1.82439e-05	0.06	38	5.56119e-07
pg1011r_47m	A2b: Partner had depression in the past year y/n (1=yes, 2 = no) pg1011r_47m	-0.03	298	0.08136	-0.03	286	0.08136	0.493433	-0.04	188	0.00400829	-0.02	392	0.0586513
pf1010r_33m	A2a: Partner has had anxiety or nerves since the study child was 18 months old (1=yes, 2 = no) pf1010r_33m	-0.03	299	0.0823975	-0.03	288	0.0823975	0.494929	-0.03	265	0.0168975	-0.04	187	0.00290941
j315_47m	PTR Went Away> CH 30 MTHs (Range 1-5, reversed (5 did not happen, 1 happened and affected a lot)) j315_47m	-0.02	413	0.0842113	-0.02	446	0.118021	0.148961	-0.02	378	0.0792705	-0.02	406	0.0672576
h489a_33m	Partner had depression yes/no (1=yes, 2 = no) h489a_33m	-0.02	400	0.0850488	-0.02	393	0.0850488	0.197174	-0.02	354	0.063029	-0.03	236	0.00793619
b585_18wg	Partner went away since pregnancy (Range 1-5, reversed (5 did not happen, 1 happened and affected a lot)) b585_18wg	-0.02	418	0.0855706	-0.03	351	0.0490338	0.136658	-0.02	404	0.0933839	-0.03	294	0.0210008
pa009_12wg	Dad's opinion of neighbourhood (Lower = better, 1 = Very Good, 2 = Fairly Good, 3 = Not very good, 4 = Not at all good) pa009_12wg	0.03	372	0.086213	0.03	356	0.081523	0.311388	0.04	144	0.00143066	0.04	159	0.00145176
f8lf020_96m	Child height (cm): LF, F@8 (Higher is more) f8lf020_96m	0.02	414	0.0863078	0.02	548	0.23807	0.156276	0.02	347	0.0553469	0.02	543	0.207259
neverm21m_21m	Mom never married (no=0, yes = 1) neverm21m_21m	0.02	417	0.0864794	0.02	410	0.0864794	0.142643	0.02	386	0.0857422	0.01	583	0.287495
k4031_61m	D32: Mother started a new job in past year (Range 1-5, reversed (5 did not happen, 1 happened and affected a lot)) k4031_61m	-0.02	412	0.0882888	-0.02	508	0.190728	0.17207	-0.02	366	0.0707621	-0.03	373	0.0455623
b584r_18wg	Mom lost job since PREG (yes/no) (1=yes, 2 = no) b584r_18wg	-0.02	423	0.0885224	-0.02	416	0.0885224	0.135495	-0.02	394	0.0891124	-0.03	312	0.0247918
k7020_61m	G2: Mothers opinion of her neighbourhood as place to live (Lower = better, 1 = Very Good, 2 = Fairly Good, 3 = Not very good, 4 = Not at all good) k7020_61m	0.02	415	0.089035	0.01	592	0.328025	0.168911	0.03	296	0.0278046	0.02	561	0.229123
married122m_122m	Mom married (no=0, yes = 1) married122m_122m	-0.02	430	0.0905864	-0.02	422	0.0905864	0.134497	-0.02	405	0.0940196	-0.03	333	0.0315676
pf8050_33m	H5: Partner's assessment of the neighbourhood where they live (Lower = better, 1 = Very Good, 2 = Fairly Good, 3 = Not very good, 4 = Not at all good) pf8050_33m	0.03	322	0.090675	0.03	292	0.0767504	0.466667	0.05	100	0.000202385	0.05	117	0.000372215
k4014r_61m	D15: Mother lost her job in the past year (yes/no) (1=yes, 2 = no) k4014r_61m	-0.02	419	0.091799	-0.02	411	0.091799	0.16941	-0.02	392	0.0888784	-0.03	318	0.0260964
pl6063_97m	G6: Respondent has been anxious or worried for no good reason (Range 1-4, 1=Not at all, 4 = often) pl6063_97m	0.03	294	0.0922439	0.03	314	0.117112	0.53882	0.03	231	0.00889836	0.03	229	0.00678038
j331_47m	MUM Began New Job> CH 30 MTHs (Range 1-5, reversed (5 did not happen, 1 happened and affected a lot)) j331_47m	-0.02	429	0.0932106	-0.02	458	0.1264	0.148961	-0.02	395	0.0891289	-0.02	447	0.0934685
f9ms010_96m	Height (cm): F@9 (Higher is more) f9ms010_96m	0.02	437	0.0940284	0.01	595	0.309748	0.0872818	0.02	418	0.110654	0.01	579	0.279453
kt3001_103m	C1b: Frequency child plays a musical instrument (1 = Nearly every day, 6 = Not at all) kt3001_103m	-0.02	428	0.0945991	-0.02	426	0.0965001	0.156442	-0.02	372	0.0759396	-0.02	448	0.0938869
kr812_91m	DV: DAWBA DSM-IV clinical diagnosis - Disruptive behaviour disorder NOS (1= Yes, 2 = No) kr812_91m	-0.02	421	0.0948176	-0.02	412	0.0948176	0.178387	-0.02	412	0.101277	-0.03	248	0.00995
pg1010r_47m	A2a: Partner had anxiety in the past year (1=yes, 2 = no) pg1010r_47m	-0.03	319	0.0949882	-0.03	308	0.0949882	0.492768	-0.04	185	0.00384592	-0.03	264	0.0128247
pm1210_110m	A7u: Frequency father has felt depressed in past month (Range 1-3, 1= Almost all the time, 2 = sometimes, 3 = not at all.) pm1210_110m	-0.03	285	0.0952117	-0.04	243	0.0656348	0.565254	-0.03	250	0.0128037	-0.03	320	0.0263286
separated85m_85m	Mom separated (no=0, yes = 1) separated85m_85m	0.02	427	0.0963938	0.02	420	0.0963938	0.172901	0.02	411	0.100827	0.03	342	0.0332323
f566_8m	PTNR in same job >CH born yes/no (1=yes, 2 = no) f566_8m	0.02	411	0.0978373	0.02	405	0.0978373	0.225935	0.03	302	0.0292972	0.03	230	0.00695814
married8wg_8wg	Mom married (no=0, yes = 1) married8wg_8wg	-0.02	442	0.0979632	-0.02	440	0.0979632	0.0681629	-0.02	413	0.101427	-0.03	304	0.0221483
kb011_6m	Health of child in past month (range 1-4 (lower is healthier, 1=very healthy, 4= unwell)) kb011_6m	0.02	439	0.0998333	0.02	434	0.10008	0.104406	0.02	402	0.092848	0.02	433	0.0867287
f9ms012_96m	Sitting height (cm): F@9 (Higher is more) f9ms012_96m	0.02	451	0.105445	0.01	605	0.322709	0.0804655	0.02	383	0.083024	0.01	578	0.276642
h760_33m	Maternal enjoyment score (range 1-15) h760_33m	-0.02	436	0.106406	-0.03	345	0.0496122	0.161596	-0.02	400	0.0924137	-0.03	370	0.0442685
f7ms018_84m	Waist circumference (cm): F@7 (Higher is more) f7ms018_84m	0.02	447	0.108317	0.01	732	0.589492	0.106899	0.02	438	0.133352	0	784	0.750629
partner6y1m_73m	average of l6050-l6060 (partner rejection of child) (lower means more partner rejection, 1 = always, 2 = sometimes, 3 = never) partner6y1m_73m	0.02	424	0.1094	0.02	392	0.0921793	0.235744	0.04	199	0.00468409	0.04	155	0.00129438
kj476_42m	No. of life events to child (Higher=more) kj476_42m	0.02	441	0.11007	0.02	486	0.153803	0.134996	0.02	439	0.135892	0.02	524	0.170956
l3260_73m	C6u:Frequency respondent has felt depressed in past month (Range 1-3, higher = more) l3260_73m	-0.02	435	0.110114	-0.02	423	0.100375	0.182377	-0.02	398	0.0918155	-0.02	403	0.0639844
g331a_21m	Mum started new job >CH8MTHs yes/no (1=yes, 2 = no) g331a_21m	-0.02	445	0.111631	-0.02	442	0.111631	0.132336	-0.02	443	0.138205	-0.02	525	0.17229
ku421_108m	B13b: Child has a favourite friend of the other sex (1 = yes, 2 = no) ku421_108m	-0.02	443	0.115091	-0.02	441	0.115091	0.149792	-0.02	415	0.105057	-0.02	435	0.0870534
calcium_F9_108m	Calcium, F9 (Higher is more) calcium_F9_108m	-0.03	389	0.118771	-0.02	477	0.211582	0.380216	-0.03	292	0.0255967	-0.02	452	0.0966332
kd515_18m	Weighted life events score (Higher=more) kd515_18m	0.02	462	0.119163	0.03	333	0.0360395	0.103741	0.02	460	0.148457	0.02	388	0.0559976
sa182r_90m	D23b: Degree to which child's emotional/attentional/behavioural difficulties upset child (Higher = more) sa182r_90m	0.03	317	0.119332	0.04	210	0.0453559	0.566584	0.02	500	0.200548	0.03	309	0.0237087
HBA1C_f9_108m	HBA1C, Focus@9 (Higher is more) HBA1C_f9_108m	-0.04	159	0.120088	-0.04	152	0.127161	0.798836	0.02	462	0.14933	0.02	389	0.0579769
l4031_73m	D32: Respondent started new job since study child's 5th birthday (Range 1-5, reversed (5 did not happen, 1 happened and affected a lot)) l4031_73m	-0.02	440	0.120098	-0.02	424	0.101411	0.184871	-0.02	427	0.120642	-0.02	531	0.187695
a520r_8wg	Current partner of mom is husband (no=0, yes = 1) a520r_8wg	-0.02	472	0.120718	-0.02	472	0.120718	0.0668329	-0.02	387	0.0858358	-0.03	282	0.0167065
married33m_33m	Mom married (no=0, yes = 1) married33m_33m	-0.02	449	0.121008	-0.02	448	0.121008	0.156941	-0.02	428	0.12161	-0.02	495	0.137208
HepA_CIF31_31m	Hepatitis A status, 31mth CIF (Higher is more) HepA_CIF31_31m	0.2	2	0.121725	0.2	2	0.121725	0.98936	0.05	67	4.18066e-05	0.05	80	4.40238e-05
widowed97m_97m	Mom widowed (no=0, yes = 1) widowed97m_97m	-0.02	446	0.12214	-0.02	445	0.12214	0.175894	-0.02	432	0.124479	0.01	709	0.573047
Active69mos_69m	EAS activity score (prorated) (Higher = more) Active69mos_69m	-0.02	444	0.122199	-0.02	468	0.141624	0.18138	-0.02	433	0.125041	-0.02	512	0.154693
sa061r_90m	A5ii: Child's stream for Literacy/English (Range 1-3, Higher = better ability) sa061r_90m	-0.03	308	0.123126	-0.03	317	0.143469	0.588196	-0.02	421	0.115161	-0.01	576	0.270329
p1011r_110m	A2b: Mother has had depression in last 3 years (1=yes, 2 = no) p1011r_110m	-0.02	454	0.125391	-0.02	455	0.125391	0.159601	-0.02	374	0.077399	-0.03	353	0.0378492
kl046r_57m	A5b: Number of times child admitted to hospital since age 3 (Higher=more) kl046r_57m	0.02	459	0.125507	0.02	512	0.189897	0.147465	0.02	426	0.12046	0.03	355	0.0384329
Metabolic7y_84m	Metabolic syndrome composite=mean.4 (ZTRIG_F7, ZHDL_F7r, Zf7ms018, Zf7sa021, Zf7sa022) (Higher is more) Metabolic7y_84m	0.03	392	0.125716	0.01	687	0.585364	0.39867	0.02	463	0.150006	0.01	755	0.677286
Chol_preg_15wg	Cholesterol, blood: Pregnancy (double-check timing is in weeks) (Higher is more) Chol_preg_15wg	-0.03	340	0.127571	-0.01	574	0.428425	0.53084	-0.02	424	0.118594	-0.02	550	0.217088
b584_18wg	Mom lost job since PREG (Range 1-5, reversed (5 did not happen, 1 happened and affected a lot)) b584_18wg	-0.02	464	0.128692	-0.02	418	0.088944	0.135495	-0.02	435	0.12575	-0.03	259	0.0112205
kt3003_103m	C1c: Frequency child goes to special groups (1 = Nearly every day, 6 = Not at all) kt3003_103m	-0.02	453	0.129928	-0.03	367	0.066319	0.185037	-0.02	389	0.0869977	-0.02	390	0.0584453
c101_32wg	Medication for depression in last 3MTHS (1=yes, 2 = no) c101_32wg	0.02	473	0.129973	0.02	473	0.129973	0.0999169	0.02	449	0.141201	-0.03	305	0.0224242
h218a_33m	Mum divorced >CH18 mths yes/no (1=yes, 2=no) h218a_33m	-0.02	463	0.131462	-0.02	463	0.131462	0.156775	-0.02	450	0.143457	0	823	0.844448
k1010r_61m	A2a: Mother had anxiety or nerves in past year (1=yes, 2 = no) k1010r_61m	-0.02	458	0.131709	-0.02	456	0.131709	0.178221	-0.02	345	0.0536	-0.03	267	0.0135007
j315a_47m	Partner Went Away> CH 30 MTHs y/n (1=yes, 2=no) j315a_47m	-0.02	466	0.131743	-0.02	464	0.131743	0.147963	-0.02	448	0.139729	-0.02	412	0.0720906
f9sa021_108m	Mean BP systolic: samples F@9 (Higher is more) f9sa021_108m	0.02	477	0.13206	0.01	603	0.324038	0.0901081	0.02	442	0.137871	0.01	604	0.337156
g520r_21m	Child lives with natural dad yes/no (no=0, yes = 1) g520r_21m	-0.02	470	0.132247	-0.02	470	0.132247	0.13882	-0.03	334	0.0472628	-0.02	491	0.133915
p1054_110m	A3e: Frequency mother has taken pills for depression in last 2 years (Range 1-4, 1 = daily, 4 = not at all) p1054_110m	0.02	465	0.133843	0.01	625	0.374411	0.158105	0.02	482	0.173945	0	782	0.746889
married8m_8m	Mom married (no=0, yes = 1) married8m_8m	-0.02	474	0.134267	-0.02	475	0.134267	0.110224	-0.02	444	0.138413	-0.03	313	0.0250987
g214_21m	Negative parenting experience score (range 7-28) g214_21m	-0.02	467	0.134731	-0.02	400	0.0811576	0.158271	-0.02	369	0.0731747	-0.03	330	0.0288754
LifeEvents69_69m	Weighted Life Events Score (Higher=more) LifeEvents69_69m	0.02	461	0.134794	0.02	499	0.179845	0.179052	0.02	464	0.150295	0.02	470	0.105193
g591_21m	Partner lives with mum (1=yes, 2=no) g591_21m	0.02	468	0.138283	0.02	466	0.138283	0.17074	0.03	308	0.0320315	0.01	589	0.305762
c710r_32wg	Job situation of MUM (0=not working, 1= part-time work, 2= full-time work) c710r_32wg	-0.02	456	0.138813	-0.02	459	0.141946	0.212801	-0.02	430	0.123555	-0.02	494	0.136271
ke801b_24m	Rhythmicity Score (Prorated) (Higher = more) ke801b_24m	0.02	475	0.139159	0.02	454	0.119127	0.131505	0.02	406	0.0949854	0.02	441	0.0894243
cf133_49m	Mean systolic BP at 49 mth (Higher is more) cf133_49m	0.06	71	0.141011	0.04	179	0.313453	0.899086	0.03	310	0.03303	0.02	485	0.124936
ku524_108m	D1d: Child goes to Sunday School (1 = Nearly every day, 6 = Not at all) ku524_108m	-0.02	476	0.143303	-0.02	471	0.134113	0.146301	-0.02	502	0.201409	-0.01	707	0.569111
LEsum18_18m	No. of life events to child (Higher=more) LEsum18_18m	0.02	488	0.143716	0.03	358	0.0478061	0.102244	0.02	461	0.148457	0.02	407	0.0675737
kf010_30m	Childs health in past month (range 1-4 (lower is healthier, 1=very healthy, 4= unwell)) kf010_30m	0.02	483	0.147034	0.01	594	0.322038	0.137656	0.02	431	0.123979	0.01	605	0.338191
j331a_47m	MUM Began New Job> CH 30 MTHs y/n (0=no, 1=yes) j331a_47m	0.02	481	0.148813	0.02	480	0.148813	0.147963	0.02	476	0.164266	0.02	465	0.103086
hb_F9_108m	Haemoglobin, Focus@9 (Higher is more) hb_F9_108m	-0.02	432	0.149146	-0.03	322	0.0719467	0.367415	-0.02	437	0.131025	-0.02	459	0.0995276
Inflammf9_108m	Inflammation composite = mean (ZIL6_f9, ZCRP_f9) (Higher is more) Inflammf9_108m	0.02	426	0.149908	0.08	29	2.71088e-06	0.380216	0.02	469	0.156205	0.06	39	9.66088e-07
j332a_47m	MUM Returned to Work> CH 30 MTHs y/n (0=no, 1=yes) j332a_47m	-0.02	485	0.151513	-0.02	481	0.151513	0.147963	-0.02	441	0.13758	-0.01	619	0.367384
Avg_fcamsis_m_47m	Average female CAMSIS score mom from 18wk gest to 3y11mos (Higher is better) Avg_fcamsis_m_47m	-0.02	496	0.151564	-0.01	636	0.374796	0.0817955	-0.02	471	0.158792	-0.01	676	0.479422
b581r_18wg	PTNR lost job since PREG (yes/no) (1=yes, 2 = no) b581r_18wg	-0.02	490	0.155559	-0.02	487	0.155559	0.136658	-0.02	453	0.144775	-0.04	200	0.00361081
kq379a_81m	Number of life events since child's 5th birthday (Higher=more) kq379a_81m	0.02	479	0.155809	0.02	482	0.160827	0.178387	0.02	436	0.128237	0.02	385	0.0540697
kr010_91m	A1i: Respondent's assessment of child's health in past month (range 1-4 (lower is healthier, 1=very healthy, 4= unwell)) kr010_91m	0.02	484	0.157969	0.02	469	0.140888	0.177224	0.02	391	0.0884745	0.03	322	0.0264053
cf050_4m	Length at 4 mth (Higher is more) cf050_4m	-0.06	64	0.158662	-0.07	34	0.0885256	0.909726	-0.05	114	0.00044847	-0.04	127	0.000634129
k4011_61m	D12: Mothers partner lost job in the past year (Range 1-5, reversed (5 did not happen, 1 happened and affected a lot)) k4011_61m	-0.02	487	0.159865	-0.01	577	0.294849	0.17074	-0.02	490	0.185866	-0.02	382	0.0527374
sa098a_90m	DV: Burden of attention/activity problems score (Higher = more) sa098a_90m	0.03	363	0.160077	0.02	490	0.313394	0.553616	0.01	616	0.389343	0	834	0.891659
Metabolic9y_108m	Metabolic syndrome composite=mean.4 (Ztrig_f9, ZHDL_f9r, ZHba1c_f9, Zf9ms018, Zf9sa021, Zf9sa022). (Higher is more) Metabolic9y_108m	0.02	434	0.162425	0.02	545	0.303024	0.379884	0.03	257	0.0151547	0.03	334	0.0321477
ke806b_24m	Persistence Score (Prorated) (Higher = more) ke806b_24m	0.02	498	0.163804	0.01	581	0.296459	0.132003	0.02	524	0.231764	0.01	647	0.416049
Reading_116m	SDQI - Child is good at reading (Higher = better at school work) Reading_116m	-0.02	494	0.165632	0	801	0.768776	0.148462	-0.01	542	0.257015	0	836	0.898486
f7ms010_84m	Height (cm): F@7 (Higher is more) f7ms010_84m	0.02	506	0.165802	0.01	629	0.368745	0.106733	0.02	478	0.167556	0.01	651	0.422667
IGFII_preg_13wg	IGFII, blood: Pregnancy (Higher is more) IGFII_preg_13wg	-0.09	25	0.167066	-0.07	44	0.301272	0.959435	-0.01	703	0.569864	-0.01	745	0.658868
ku520_108m	D1a: Child goes swimming (1 = Nearly every day, 6 = Not at all) ku520_108m	-0.02	500	0.168037	-0.02	502	0.17328	0.138155	-0.02	479	0.167798	-0.02	527	0.175893
p1210_110m	A7u: Frequency mother has felt depressed in past month (Range 1-3, higher = more) p1210_110m	-0.02	493	0.168143	-0.02	474	0.145373	0.159933	-0.02	429	0.123049	-0.02	505	0.150174
separated21m_21m	Mom separated (no=0, yes = 1) separated21m_21m	-0.02	502	0.169713	-0.02	498	0.169713	0.142643	-0.02	480	0.168708	-0.01	633	0.388746
kb804c_6m	Intensity Score (Prorated, Corrected for Age & Gestation) (Higher = more) kb804c_6m	0.02	497	0.170126	0.01	621	0.367023	0.159268	0.01	562	0.292611	0.01	727	0.619959
l6023r_73m	F3d: Respondent's partner has had depression since study child was 5 years old (1=yes, 2 = no) l6023r_73m	-0.02	452	0.17045	-0.02	449	0.17045	0.338653	-0.02	357	0.0634159	-0.04	218	0.00481032
pg_glucose_BBS_102m	Post-glucose glucose mmol/l, BBS (Higher is more) pg_glucose_BBS_102m	0.05	109	0.174426	0.05	96	0.166991	0.891771	0	784	0.803261	-0.01	615	0.362315
sa129b_90m	DV: Awkward/troublesome behaviours score (prorated) (Higher = more) sa129b_90m	0.03	386	0.175492	0.04	175	0.0305114	0.540648	0.02	496	0.190709	0.03	270	0.0143464
separated8m_8m	Mom separated (no=0, yes = 1) separated8m_8m	0.02	512	0.177516	0.02	511	0.177516	0.110224	0.02	488	0.182121	0.03	356	0.0385479
Protein_F7_84m	Protein, F7 (Higher is more) Protein_F7_84m	0.04	164	0.180351	0.03	350	0.402107	0.845387	0.03	314	0.0340313	0.02	419	0.0780325
pm1011r_110m	A2b: Father has had depression in last 3 years y/n (1=yes, 2 = no) pm1011r_110m	-0.03	380	0.180505	-0.03	364	0.180505	0.569244	-0.03	318	0.0361975	-0.02	490	0.133261
kl045_57m	A5a: Child admitted to hospital since age 3 (1=yes, 2 = no) kl045_57m	-0.02	508	0.181253	-0.02	505	0.181253	0.146135	-0.02	499	0.194156	-0.02	387	0.0558889
divorced8m_8m	Mom divorced (no=0, yes = 1) divorced8m_8m	0.02	514	0.181496	0.02	514	0.181496	0.110224	0.02	492	0.186134	0.03	354	0.0382737
sa181r_90m	D23a: Duration of child's emotional/attentional/behavioural difficulties (Higher = more) sa181r_90m	0.03	375	0.181524	0.03	348	0.165619	0.579551	0.02	477	0.165921	0.03	364	0.0409341
HB_CIF31_31m	Haemoglobin, 31mth CIF (Higher is more) HB_CIF31_31m	0.07	40	0.181985	0.08	27	0.131401	0.938155	0.03	281	0.0228685	0.03	297	0.0211683
a521r_8wg	Partner is father of unborn child (no=0, yes = 1) a521r_8wg	0.02	523	0.183288	0.02	521	0.183288	0.086118	0.02	506	0.207124	-0.03	379	0.0510679
h490a_33m	Partner had anxiety y/n (1=yes, 2 = no) h490a_33m	-0.02	501	0.183641	-0.02	497	0.183641	0.197174	-0.02	484	0.174995	-0.02	438	0.0872489
ku705b_108m	DV: SDQ - Prosocial score (prorated) (Higher = more prosociality.) ku705b_108m	0.02	509	0.184182	0.02	388	0.0731862	0.143973	0.02	507	0.209916	0.02	425	0.0824267
widowed85m_85m	Mom widowed (no=0, yes = 1) widowed85m_85m	-0.02	507	0.184509	-0.02	504	0.184509	0.172901	-0.02	494	0.188754	0.02	558	0.224445
kz030_0m	Preferred birthweight (Higher = more) kz030_0m	-0.02	533	0.185851	-0.01	611	0.325985	0.0610141	-0.02	465	0.151365	-0.01	568	0.247043
h470_33m	Family income per week (Higher is better, 1= < √Ç¬£100, 2 = √Ç¬£100-199, 3 = √Ç¬£200-299, 4 = √Ç¬£300-399, 5 = √Ç¬£400+) h470_33m	-0.02	499	0.18712	-0.02	528	0.226387	0.220615	0	807	0.850636	0	802	0.789271
cf063_18m	BMI at 18 mth (Higher is more) cf063_18m	-0.05	123	0.188168	-0.07	41	0.0756462	0.887947	-0.01	639	0.45362	-0.01	657	0.439305
ku535_108m	D1j: Child sees his or her grandparents (1 = Nearly every day, 6 = Not at all) ku535_108m	0.02	515	0.189179	0.02	507	0.182107	0.139485	0.02	498	0.191808	0.02	507	0.15062
LDL_CIF31_31m	LDL mmol/l, 31mth CIF (Higher is more) LDL_CIF31_31m	-0.09	26	0.191511	-0.11	11	0.106561	0.961264	0.02	446	0.139097	0.03	352	0.0373938
kg623b_38m	DV: EAS sociability score (prorated) (Higher = more) kg623b_38m	-0.02	520	0.191764	-0.02	570	0.270655	0.137656	-0.02	489	0.182486	-0.01	574	0.267344
e411r_8w	PTNR lost job since MID PREG (yes/no) (1=yes, 2 = no) e411r_8w	-0.02	529	0.192062	-0.02	526	0.192062	0.103242	-0.02	495	0.190148	-0.02	511	0.153905
j633_47m	Partner had Same Job> 1 YR yes/no (1=yes, 2 = no) j633_47m	0.02	491	0.19225	0.02	488	0.19225	0.26916	0.02	481	0.171528	0.02	462	0.101152
k1011r_61m	A2b: Mother had depression in past year (1=yes, 2 = no) k1011r_61m	-0.02	510	0.194554	-0.02	510	0.194554	0.177889	-0.02	407	0.0953452	-0.03	296	0.0210289
j351_47m	MUM Same Type Job> CH 30mths yes/no (1=yes, 2 = no) j351_47m	0.02	402	0.19713	0.02	394	0.19713	0.546301	0.02	454	0.14549	0.01	630	0.380566
g590r_21m	Mum has partner yes/no (no=0, yes = 1) g590r_21m	-0.02	525	0.198182	-0.02	522	0.198182	0.135993	-0.02	504	0.205125	0	838	0.907515
e521r_8w	Job situation of PTNR (0=not working, 1= part-time work, 2= full-time work) e521r_8w	-0.02	521	0.198552	-0.02	546	0.230495	0.151455	-0.02	358	0.0635646	-0.02	460	0.10001
sa040a_90m	DV: Child has ever had other SEN problem (1=yes, 2 = no) sa040a_90m	-0.02	405	0.198937	-0.02	397	0.198937	0.544805	-0.02	503	0.201986	-0.02	409	0.0695922
sa012_90m	A1c: Teacher's rating of child for age - singing/music (Range 1-5, 1 = very good, 5 = poor) sa012_90m	0.02	409	0.199797	0.01	657	0.576217	0.541147	0	757	0.718301	-0.02	536	0.192441
p3002a_110m	C1c: Number of years mother and husband/partner have lived together (Higher = more) p3002a_110m	0.02	503	0.200544	0.02	409	0.107134	0.254032	-0.01	552	0.270465	-0.01	691	0.5092
SexualAbuse_103m	Sum of periods with sexual abuse (from 6 mos to 8y7mo) (Higher=more) SexualAbuse_103m	-0.02	482	0.201396	-0.02	467	0.1842	0.332336	-0.01	604	0.355167	0.03	291	0.0201035
f235a_8m	Partner went away yes/no (1=yes, 2=no) f235a_8m	-0.02	540	0.202582	-0.02	536	0.202582	0.106733	-0.02	505	0.206921	-0.02	434	0.0867712
PTH_F7_84m	Parathyroid hormone, F7 (Higher is more) PTH_F7_84m	-0.04	192	0.203401	-0.04	184	0.215336	0.845387	-0.01	565	0.298332	0.01	733	0.628804
SProinsulin_BBS_102m	32-33 split proinsulin pmol/l, BBS (Higher is more) SProinsulin_BBS_102m	0.05	135	0.206543	0.05	112	0.178177	0.886118	0.05	57	2.8209e-05	0.07	22	3.6205e-08
g315a_21m	Partner went away >CH8MTHs yes/no (1=yes, 2=no) g315a_21m	-0.02	537	0.207113	-0.02	533	0.207113	0.132336	-0.01	535	0.250064	-0.01	614	0.353724
EB_CIF61_61m	Epstein Barr status, 61mth CIF (Higher is more) EB_CIF61_61m	0.06	51	0.208842	0.06	51	0.208842	0.936326	0.03	267	0.0176755	0.05	69	2.36116e-05
h224_33m	Mum lost job > CH18 mths (Range 1-5, reversed (5 did not happen, 1 happened and affected a lot)) h224_33m	-0.02	531	0.209378	-0.01	583	0.308121	0.157606	-0.02	525	0.233975	0	792	0.770101
pe020a_21m	Anxiety since child was 8 months Y/N (1=yes, 2 = no) pe020a_21m	-0.02	460	0.210173	-0.02	461	0.210173	0.424771	-0.02	528	0.238294	-0.02	528	0.178243
divorced33m_33m	Mom divorced (no=0, yes = 1) divorced33m_33m	0.02	535	0.21144	0.02	531	0.21144	0.156941	0.02	509	0.212175	0.01	644	0.411578
neverm85m_85m	Mom never married (no=0, yes = 1) neverm85m_85m	0.02	530	0.211505	0.02	527	0.211505	0.175561	0.02	514	0.216067	0.02	383	0.052865
sa062_90m	A6: Frequency child does required homework (Higher = more homework) sa062_90m	-0.02	420	0.212875	-0.03	330	0.130028	0.543807	-0.02	363	0.0658143	-0.04	223	0.00605398
HospTot_103m	No of developmental periods with hospitalizations (out of 6) (Range 0-6 (more=higher)) HospTot_103m	0.02	492	0.212991	0.01	580	0.352216	0.317872	0.01	695	0.556266	0.01	728	0.621017
reunion2_42m	Average of items (kj331, kj332). (higher means more separation avoidance/anxiety) reunion2_42m	-0.02	541	0.214742	-0.01	720	0.57573	0.142477	-0.02	474	0.161529	-0.01	702	0.543157
kt3006_103m	C1e: Frequency child goes to special classes (1 = Nearly every day, 6 = Not at all) kt3006_103m	0.02	534	0.217123	0.02	460	0.133964	0.178221	0.02	470	0.157206	0.02	504	0.149852
l6080_73m	F6a: Respondent's partner currently employed/self employed (1=yes, 2 = no) l6080_73m	-0.02	518	0.217258	-0.02	516	0.217258	0.23458	-0.01	739	0.667293	0.02	548	0.213826
m5180_85m	E11a: Average weekly take-home family income (Higher is better, 1= < √Ç¬£100, 2 = √Ç¬£100-199, 3 = √Ç¬£200-299, 4 = √Ç¬£300-399, 5 = √Ç¬£400+) m5180_85m	-0.02	527	0.217434	-0.01	635	0.407916	0.202826	-0.01	591	0.33181	0	814	0.83166
e414r_8w	MomLost job since MID PREG (yes/no) (1=yes, 2 = no) e414r_8w	-0.02	547	0.217832	-0.02	547	0.217832	0.102244	-0.02	512	0.2131	-0.02	455	0.0976084
Distractibility_24m	Avg Distractibility Score (Prorated) avg 6 mos, 24 mos (Higher = more) Distractibility_24m	0.02	554	0.22037	0.02	543	0.204945	0.085453	0.02	520	0.226876	0.01	572	0.255072
pe264_21m	CCEI Anxiety Subscale II (Higher=more) pe264_21m	0.02	469	0.221365	0.03	371	0.128302	0.434081	0.02	350	0.0580839	0.03	261	0.0115351
kr801_91m	DV: DAWBA DSM-IV clinical diagnosis - Inattentive ADHD (1= Yes, 2 = No) kr801_91m	-0.02	543	0.226589	-0.02	540	0.226589	0.178387	-0.02	527	0.235553	-0.03	311	0.0242548
sa087b_90m	DV: Activity symptoms score (prorated) (Higher = more) sa087b_90m	0.02	433	0.227295	0.02	387	0.189544	0.540981	0.01	540	0.254033	0.02	540	0.20203
LDL_F7_84m	LDL mmol/l, Focus@7 (Higher is more) LDL_F7_84m	0.02	489	0.230396	0.03	359	0.105936	0.39335	0.02	447	0.139209	0.03	359	0.0389531
e411_8w	PTNR lost job since MID PREG (Range 1-5, reversed (5 did not happen, 1 happened and affected a lot)) e411_8w	-0.02	561	0.232662	-0.02	529	0.194444	0.103242	-0.02	523	0.231528	-0.02	529	0.183038
c730r_32wg	Job situation of PTNR (0=not working, 1= part-time work, 2= full-time work) c730r_32wg	-0.02	558	0.233877	-0.01	606	0.332383	0.115378	-0.02	422	0.115265	-0.02	481	0.120681
kj470a_42m	Child Admitted To Hospital Y/N (1=yes, 2 = no) kj470a_42m	-0.02	557	0.23554	-0.02	549	0.23554	0.134996	-0.02	513	0.215512	-0.01	638	0.398076
kj371_42m	MUM Eventually Gives in to CH (1-5, higher means more frequent and harsh discipline) kj371_42m	-0.02	556	0.236233	-0.02	537	0.213117	0.140981	-0.02	526	0.235552	-0.01	571	0.252423
LEsum57_57m	No. of life events to child (Higher=more) LEsum57_57m	0.02	555	0.236584	0.02	476	0.142461	0.146135	0.01	551	0.267746	0.02	478	0.115419
cf064_25m	BMI at 25 mth (Higher is more) cf064_25m	-0.05	142	0.23792	-0.07	37	0.0734939	0.895096	-0.02	401	0.0928024	-0.03	367	0.0419614
l4011_73m	D12: Respondent's partner lost their job since study child's 5th birthday (Range 1-5, reversed (5 did not happen, 1 happened and affected a lot)) l4011_73m	-0.02	545	0.238163	-0.01	662	0.4732	0.182211	-0.01	554	0.278252	0	815	0.834162
b_fcamsis_m_18wg	B: Female CAMSIS score (mother) (Higher is better) b_fcamsis_m_18wg	-0.02	548	0.238167	-0.01	738	0.612292	0.168911	-0.01	532	0.244911	0	789	0.760133
l4032_73m	D33: Respondent returned to work since study child's 5th birthday (Range 1-5, reversed (5 did not happen, 1 happened and affected a lot)) l4032_73m	0.02	546	0.239795	0.02	396	0.0850014	0.184372	0.01	560	0.284884	0.01	636	0.39264
kt3016_103m	C1j: Frequency child has physiotherapy (1 = Nearly every day, 6 = Not at all) kt3016_103m	0.02	551	0.240906	0.02	433	0.112287	0.166417	0.02	531	0.244672	0.01	742	0.653522
ke803b_24m	Adaptability Score (Prorated) (Higher = more) ke803b_24m	0.02	569	0.249289	0.01	654	0.43649	0.1335	0.02	510	0.212792	0.01	635	0.392474
separated8wg_8wg	Mom separated (no=0, yes = 1) separated8wg_8wg	0.02	581	0.250399	0.02	569	0.250399	0.0681629	0.01	541	0.255248	0.03	278	0.0152621
kn1000_69m	A1i: Assessment of child's health in past month (range 1-4 (lower is healthier, 1=very healthy, 4= unwell)) kn1000_69m	0.02	553	0.250455	0.02	519	0.211805	0.197672	0.02	485	0.177798	0.02	428	0.0836661
kb806c_6m	Persistence Score (Prorated, Corrected for Age & Gestation) (Higher = more) kb806c_6m	-0.02	563	0.251411	-0.01	676	0.494539	0.159102	-0.01	602	0.351602	0	763	0.707615
b578r_18wg	Mom divorced since pregnancy yes/no (1=yes, 2=no) b578r_18wg	0.02	570	0.2519	0.02	560	0.2519	0.135495	0.01	570	0.301722	-0.02	456	0.0983954
kn1050_69m	A4a: Child was admitted to hospital in past 15 months (1=yes, 2 = no) kn1050_69m	0.02	559	0.252119	0.02	552	0.252119	0.181214	0.01	548	0.264907	0	831	0.883824
sa165b_90m	DV: SDQ peer problems score (prorated) (Higher = more) sa165b_90m	0.02	450	0.252504	0.03	307	0.110964	0.540648	0.01	547	0.263923	0.03	376	0.0485416
Pbadj_preg_20wg	Lead, adjusted for limit of detection ug/l: Pregnancy (time missing, imputing 20wg for now) (Higher is more) Pbadj_preg_20wg	0.03	368	0.25278	0.01	763	0.796293	0.700083	0.01	577	0.307752	-0.01	721.5	0.60178
widowed33m_33m	Mom widowed (no=0, yes = 1) widowed33m_33m	-0.02	566	0.253125	-0.02	557	0.253125	0.156941	-0.01	539	0.253887	0	840	0.913439
f565_8m	PTNR currently employed (Range 1-5, reversed (5 did not happen, 1 happened and affected a lot)) f565_8m	0.02	572	0.254795	0.02	563	0.254795	0.138155	0.02	419	0.11271	0.03	246	0.00987413
kr824_91m	DV: DAWBA DSM-IV clinical diagnosis - Obsessive-compulsive disorder (1= Yes, 2 = No) kr824_91m	-0.02	562	0.25487	-0.02	554	0.25487	0.176392	-0.01	546	0.262072	-0.02	423	0.0813284
b123_18wg	Medication for depression in 1st 3 months (1=yes, 2 = no) b123_18wg	-0.02	582	0.256964	-0.02	571	0.256964	0.0718204	-0.01	558	0.282285	0	856	0.962876
Helico_CIF61_61m	Helicobacter pylori status, 61mth CIF (Higher is more) Helico_CIF61_61m	0.06	74	0.258094	0.06	70	0.258094	0.937988	-0.02	458	0.147812	-0.02	515	0.159914
c093_32wg	MEDTN for anxiety in last 3MTHS (1=yes, 2 = no) c093_32wg	0.02	580	0.258106	0.02	568	0.258106	0.0999169	0.01	543	0.259216	-0.01	673	0.471603
sa164b_90m	DV: SDQ conduct problems score (prorated) (Higher = more) sa164b_90m	0.02	457	0.258388	0.01	612	0.492517	0.540648	0.01	553	0.271041	0.02	534	0.191521
SHBG_BBS_102m	Sex hormone-binding globulin nmol/l, BBS (Higher is more) SHBG_BBS_102m	0.04	171	0.258402	0.02	421	0.541141	0.886949	-0.04	184	0.0037505	-0.06	55	8.63838e-06
divorced73m_73m	D9: Respondent was divorced since study child's 5th birthday yes//no (no=0, yes = 1) divorced73m_73m	0.02	565	0.258738	0.02	556	0.258738	0.181214	0.02	518	0.222403	0.01	573	0.265725
Pb_preg_20wg	Lead, whole blood ug/l: Pregnancy (time missing, imputing 20wg for now) (Higher is more) Pb_preg_20wg	0.03	374	0.259222	0.01	772	0.806044	0.700249	0.01	578	0.307752	-0.01	721.5	0.60178
pub103_97m	Child's height in cm (Higher=more) pub103_97m	0.02	480	0.259809	0.03	281	0.0724053	0.481297	0.01	584	0.31659	0.01	580	0.281581
m5050r_85m	E3: Mother working at same status as before study child born (1= no, lower; 2=same, 3= higher) m5050r_85m	0.02	504	0.263197	0.02	515	0.286509	0.429593	0.01	619	0.39339	0.01	690	0.506526
h241_33m	Mum started new job > CH18 mths (Range 1-5, reversed (5 did not happen, 1 happened and affected a lot)) h241_33m	-0.02	574	0.264692	-0.01	705	0.550452	0.157606	-0.01	573	0.305256	-0.01	747	0.660591
pb141_18wg	Social support score: modes/missing data (Higher = more) pb141_18wg	-0.02	550	0.26593	-0.01	575	0.318163	0.254198	-0.02	416	0.106128	-0.02	472	0.106001
IProinsulin_bbs_102m	Intact proinsulin pmol/l, BBS (Higher is more) IProinsulin_bbs_102m	0.04	181	0.267272	0.01	776	0.884752	0.885786	0.06	46	9.89262e-06	0.07	33	2.55514e-07
cf070_49m	Sitting height at 49 mth (Higher is more) cf070_49m	0.04	168	0.267346	0.04	161	0.273671	0.892103	0.04	165	0.00258249	0.04	164	0.00159899
Albumin_F9_108m	Albumin, F9 (Higher is more) Albumin_F9_108m	-0.02	519	0.268253	-0.02	408	0.14179	0.379717	-0.01	557	0.281885	-0.01	652	0.425724
j350_47m	MUM Currently Employed (1=yes, 2 = no) j350_47m	-0.02	560	0.27104	-0.02	553	0.27104	0.24256	-0.01	600	0.350522	-0.01	623	0.371559
h242_33m	Mum returned to work > CH18 mths (Range 1-5, reversed (5 did not happen, 1 happened and affected a lot)) h242_33m	-0.02	577	0.271662	-0.01	762	0.660393	0.15744	-0.01	534	0.248513	-0.01	725	0.606722
kt3005_103m	C1d: Frequency child goes to Sunday school (1 = Nearly every day, 6 = Not at all) kt3005_103m	-0.02	576	0.272088	-0.01	620	0.368647	0.173067	-0.02	472	0.159958	-0.01	710	0.573395
p2000r_110m	B1: Husband/partner died since the study child's 6th birthday (no=0, yes = 1) p2000r_110m	-0.02	578	0.274047	-0.02	566	0.274047	0.162261	-0.01	544	0.259533	-0.01	734	0.631
Leptin_CIF61_61m	Leptin ng/ml, 61mth CIF (Higher is more) Leptin_CIF61_61m	-0.05	105	0.280976	-0.05	141	0.365573	0.932502	-0.01	599	0.349505	0.03	235	0.00782141
j410_47m	Family Income per week (Higher is better, 1= < √Ç¬£100, 2 = √Ç¬£100-199, 3 = √Ç¬£200-299, 4 = √Ç¬£300-399, 5 = √Ç¬£400+) j410_47m	-0.02	573	0.284007	-0.01	586	0.331673	0.222943	-0.01	737	0.65176	-0.01	679	0.486498
j332_47m	MUM Returned to Work> CH 30 MTHs (Range 1-5, reversed (5 did not happen, 1 happened and affected a lot)) j332_47m	0.01	586	0.285766	0.02	493	0.165598	0.148961	0.01	571	0.301722	0.01	668	0.464046
Widowed01_122m	Mom ever widowed up to 122m (no=0, yes = 1) Widowed01_122m	-0.02	513	0.2897	-0.02	513	0.2897	0.443392	-0.02	408	0.0961741	-0.01	677	0.479905
pe021a_21m	Depression Y/N since child 8 months (1=yes, 2 = no) pe021a_21m	-0.02	522	0.29081	-0.02	520	0.29081	0.424771	-0.02	491	0.186097	-0.01	575	0.268854
widowed21m_21m	Mom widowed (no=0, yes = 1) widowed21m_21m	-0.01	592	0.290922	-0.01	579	0.290922	0.142643	-0.01	561	0.289784	-0.01	732	0.624698
Vitdd2_F7_84m	Vitamin D (25(OHD2)), F7 (Higher is more) Vitdd2_F7_84m	0.05	118	0.291376	0.06	56	0.19652	0.930341	0.02	440	0.137064	0.02	535	0.19217
kr259b_91m	DV: Social fears score (prorated) (Higher = more) kr259b_91m	0.01	585	0.293515	0.01	774	0.693694	0.183042	0.02	516	0.221474	0.01	602	0.33474
sa123b_90m	DV: Awkward behaviours score (prorated) (Higher = more) sa123b_90m	0.02	486	0.293816	0.04	167	0.0263076	0.540648	0.01	582	0.314752	0.03	317	0.0254738
pe064a_21m	Taken Antidepressants Y/N (1=yes, 2 = no) pe064a_21m	-0.02	526	0.294483	-0.02	524	0.294483	0.424771	-0.01	533	0.24795	-0.02	500	0.148333
divorced97m_97m	Mom divorced (no=0, yes = 1) divorced97m_97m	0.01	587	0.296164	0.01	576	0.296164	0.175894	0.01	566	0.299171	0.02	551	0.217524
b_seg_m_18wg	B: Socio economic group (mother) (Lower is better) b_seg_m_18wg	0.01	591	0.2981	0.01	745	0.629094	0.169742	0.01	536	0.250448	0.01	600	0.329285
MarriedTot_122m	Number of developmental periods when mom married up to 122m (Range 0-7 (more=higher)) MarriedTot_122m	-0.02	549	0.299348	-0.02	496	0.23108	0.353616	-0.03	270	0.019393	-0.03	244	0.00956198
p3023r_110m	C3d: Husband/partner has had depression, in last 2 years (1=yes, 2 = no) p3023r_110m	-0.02	567	0.299925	-0.02	558	0.299925	0.301413	-0.02	455	0.14551	-0.02	405	0.0662639
cf044_25m	Weight at 25 mth (Higher is more) cf044_25m	-0.04	210	0.300693	-0.05	135	0.237091	0.889111	-0.02	452	0.143611	-0.02	393	0.0593146
g764r_21m	Mum started work since having toddler (1=yes, 2 = no) g764r_21m	0.01	595	0.302381	0.01	582	0.302381	0.147797	0.01	624	0.407277	0.01	616	0.3639
VitDd3_preg_25wg	Vitamin D3 nmol/l, blood: pregnancy (double-check timing) (Higher is more) VitDd3_preg_25wg	-0.02	524	0.302418	-0.02	530	0.308624	0.447215	-0.01	563	0.29467	-0.02	488	0.130612
cf144_61m	Mean diastolic BP at 61 mth (Higher is more) cf144_61m	-0.04	195	0.302985	-0.04	229	0.346461	0.897091	-0.02	459	0.147873	-0.02	413	0.0723942
ku522_108m	D1c: Child goes to special groups (1 = Nearly every day, 6 = Not at all) ku522_108m	-0.01	588	0.303783	-0.02	541	0.233402	0.199667	-0.02	519	0.22507	-0.02	565	0.239826
m5007_85m	E1b3: No. jobs mother currently doing (Higher = more) m5007_85m	0.02	532	0.304355	0.01	694	0.609589	0.435079	0.02	521	0.227153	0.02	464	0.102593
g308_21m	Mum divorced >CH8MTHs (Range 1-5, reversed (5 did not happen, 1 happened and affected a lot)) g308_21m	-0.01	599	0.305075	-0.01	698	0.537364	0.135328	-0.01	580	0.310496	0	865	0.992022
g332a_21m	Mum returned to work >CH8MTHs yes/no (1=yes, 2 = no) g332a_21m	-0.01	600	0.30561	-0.01	587	0.30561	0.132336	-0.01	587	0.32116	-0.01	588	0.303946
EB_CIF31_31m	Epstein Barr status, 31mth CIF (Higher is more) EB_CIF31_31m	0.12	6	0.306101	0.12	6	0.306101	0.987864	0.01	721	0.611445	0.01	624	0.37266
k4011r_61m	D12: Mothers partner lost job in the past year (yes/no) (1=yes, 2 = no) k4011r_61m	-0.01	597	0.312871	-0.01	585	0.312871	0.17074	-0.01	590	0.330445	-0.03	280	0.0158583
VitDtot_preg_25wg	Vitamin D Total nmol/l, blood: pregnancy (double-check timing) (Higher is more) VitDtot_preg_25wg	-0.02	536	0.313174	-0.02	494	0.264351	0.447215	-0.01	574	0.305416	-0.02	418	0.0780042
Divorced01_122m	Mom ever divorced up to 122m (no=0, yes = 1) Divorced01_122m	0.02	539	0.314027	0.02	534	0.314027	0.444223	0.03	278	0.022719	0.04	227	0.00662447
h224a_33m	Mum lost job >CH18 mths (yes/no) (1=yes, 2 = no) h224a_33m	-0.01	601	0.314251	-0.01	588	0.314251	0.157606	-0.01	607	0.358783	0	863	0.986429
Sociable57mos_57m	EAS sociability score (prorated) (Higher = more) Sociable57mos_57m	-0.01	604	0.314537	-0.01	736	0.60135	0.1468	-0.01	615	0.382501	0	837	0.899376
f856_8m	Accident prevention score (0=no accident prevention measures, 6= multiple accident prevention measures) f856_8m	-0.01	611	0.319604	-0.01	623	0.356222	0.106234	-0.01	579	0.310393	-0.01	603	0.336709
separated97m_97m	Mom separated (no=0, yes = 1) separated97m_97m	0.01	602	0.321047	0.01	590	0.321047	0.175894	0.01	588	0.324058	0.01	612	0.348116
ku529_108m	D1g: Child goes to classes for foreign languages (1 = Nearly every day, 6 = Not at all) ku529_108m	0.01	606	0.321787	0.01	573	0.284712	0.15079	0.01	621	0.403538	0	770	0.714274
pf4033_33m	D27: Partner has been anxious or worried for no good reason (Range 1-4, 1=Not at all, 4 = often) pf4033_33m	0.02	538	0.322981	0.02	427	0.186342	0.46517	0.03	338	0.0482602	0.04	196	0.00348501
k6264_61m	F17c: Mother does voluntary work (1=yes, 2 = no) k6264_61m	0.01	589	0.323789	0.01	578	0.323789	0.259352	0.01	605	0.356633	0	842	0.915875
HB_CIF12_12m	Haemoglobin, 12mth CIF (Higher is more) HB_CIF12_12m	0.04	176	0.323945	0.04	197	0.360976	0.912219	-0.03	301	0.0291426	-0.04	162	0.00156379
n4140_97m	E3: Mother is in paid employment yes/no (1=yes, 2 = no) n4140_97m	0.01	603	0.324201	0.01	591	0.324201	0.180216	0.01	586	0.319649	0.02	523	0.169837
kb805c_6m	Mood Score (Prorated, Corrected for Age & Gestation) (Higher = more) kb805c_6m	0.01	607	0.326584	0.01	596	0.331494	0.158936	0.01	581	0.313473	0.01	610	0.344976
pf1150_33m	A6u: Partner has felt depressed in the past month (Range 1-3, 1= Almost all the time, 2 = sometimes, 3 = not at all.) pf1150_33m	-0.02	542	0.329597	-0.01	651	0.540511	0.468329	-0.02	375	0.0779538	-0.03	343	0.033419
cf041_8m	Weight at 8 mth (Higher is more) cf041_8m	-0.04	254	0.331129	-0.04	169	0.262461	0.881297	-0.01	657	0.490338	0	783	0.749309
Trig_CIF31_31m	Triglycerides mmol/l, 31mth CIF (Higher is more) Trig_CIF31_31m	0.05	102	0.342548	0.05	133	0.409563	0.94813	0	759	0.724081	0	764	0.708603
Helico_CIF31_31m	Helicobacter pylori status, 31mth CIF (Higher is more) Helico_CIF31_31m	-0.11	10	0.344532	-0.11	7	0.344532	0.987864	-0.01	559	0.283271	-0.02	556	0.222598
pd020a_8m	Had anxiety since birth y/n (1=yes, 2 = no) pd020a_8m	-0.02	579	0.345736	-0.02	567	0.345736	0.375727	-0.01	646	0.476361	-0.01	683	0.491757
j325a_47m	MUM Got Married> CH 30 MTHs y/n (1=yes, 2=no) j325a_47m	-0.01	614	0.347421	-0.01	610	0.347421	0.147963	-0.01	589	0.326143	0	762	0.703085
kt3017_103m	C1k: Frequency child sees Grandparents (1 = Nearly every day, 6 = Not at all) kt3017_103m	0.01	612	0.348461	0.01	649	0.436882	0.160266	0.01	550	0.267588	0.01	598	0.327932
IGFBP3_preg_13wg	IGFBP3, blood: Pregnancy (Higher is more) IGFBP3_preg_13wg	0.06	80	0.351219	0.06	77	0.355539	0.956442	0.01	608	0.363647	0.01	569	0.248878
p2031r_110m	B32: Mother started a new job since the study child's 6th birthday yes/no (1=yes, 2 = no) p2031r_110m	0.01	613	0.351842	0.01	609	0.351842	0.163757	0.01	613	0.373077	0.01	666	0.453661
g314_21m	Mum lost job >CH8MTHs (Range 1-5, reversed (5 did not happen, 1 happened and affected a lot)) g314_21m	-0.01	618	0.352909	-0.01	640	0.400397	0.135661	-0.01	609	0.364017	0	827	0.851898
PhysicalAbuse_103m	Sum of periods with physical abuse (from 6 mos to 8y7mo) (Higher=more) PhysicalAbuse_103m	0.01	593	0.35515	0.01	601	0.396894	0.335495	0.02	493	0.187071	0.02	429	0.083944
f519a_8m	PTNR had anxiety >CH born y/n (1=yes, 2 = no) f519a_8m	-0.01	620	0.357748	-0.01	619	0.357748	0.137656	-0.01	537	0.250508	-0.03	307	0.0232319
p2015r_110m	B16: Mother's husband/partner went away since the study child's 6th birthday (no=0, yes = 1) p2015r_110m	0.01	616	0.358171	0.01	615	0.358171	0.164921	0.01	545	0.259988	0.02	422	0.0795079
f229a_8m	Child not wanted by partner (1=yes, 2 = no) f229a_8m	-0.01	623	0.35873	-0.01	624	0.35873	0.106733	-0.01	603	0.353513	-0.02	432	0.0867028
CHOL_F7_84m	Cholesterol mmol/l, Focus@7 (Higher is more) CHOL_F7_84m	0.02	583	0.359641	0.03	362	0.10789	0.39335	0.01	564	0.29571	0.02	424	0.0816627
Threshold_24m	Avg Threshold Score (Prorated) avg 6 mos, 24 mos (Higher = more) Threshold_24m	0.01	626	0.359786	0.01	608	0.324994	0.0852868	0.01	611	0.368081	0.01	607	0.340311
c645_32wg	Mums highest ed qualification (Higher is better, 1 = CSE or none, 2 = Vocational, 3 = O level, 4 = A Level, 5 = University degree) c645_32wg	-0.01	624	0.361268	-0.01	634	0.379554	0.107564	-0.01	593	0.333965	-0.01	637	0.397946
HDL_CIF31_31m	HDL mmol/l, 31mth CIF (Higher is more) HDL_CIF31_31m	0.06	67	0.362092	0.05	105	0.421416	0.961929	-0.01	628	0.418267	-0.01	632	0.388287
cf079_61m	Waist circ at 61 mth (Higher is more) cf079_61m	0.04	267	0.368371	0.04	190	0.303579	0.890939	0.01	575	0.30616	0	777	0.734689
neverm33m_33m	Mom never married (no=0, yes = 1) neverm33m_33m	0.01	621	0.369396	0.01	622	0.369396	0.156941	0.01	612	0.370163	0.01	625	0.375852
j317a_47m	MUM & Partner Separated> CH 30 MTHs y/n (1=yes, 2=no) j317a_47m	-0.01	625	0.373406	-0.01	626	0.373406	0.147963	-0.01	617	0.389451	-0.02	553	0.218347
sa161b_90m	DV: SDQ prosocial score (prorated) (Higher = more) sa161b_90m	-0.02	544	0.376875	-0.02	425	0.219595	0.540981	0	840	0.924256	0.01	682	0.490962
h218_33m	Mum divorced > CH18 mths (Range 1-5, reversed (5 did not happen, 1 happened and affected a lot)) h218_33m	-0.01	627	0.381226	-0.02	465	0.134621	0.156775	-0.01	632	0.442923	0	854	0.959426
PTRLossTot_110m	# Developmental periods with partner job loss up to 110m (Higher = more losses) PTRLossTot_110m	0.01	594	0.383433	0.02	509	0.267266	0.401829	0.02	497	0.191489	0.02	415	0.0754965
cf051_8m	Length at 8 mth (Higher is more) cf051_8m	-0.03	290	0.38735	-0.03	299	0.41074	0.881463	-0.03	283	0.0232817	-0.03	314	0.025187
reprodpb_97m	Boy born with scrotum or penis problems (girls = 0) (0=no problem or girl, 1=problem) reprodpb_97m	-0.01	628	0.38942	-0.01	628	0.38942	0.183042	-0.01	568	0.300434	-0.06	61	1.64562e-05
g332_21m	Mum returned to work >CH8MTHs (Range 1-5, reversed (5 did not happen, 1 happened and affected a lot)) g332_21m	-0.01	633	0.390269	-0.01	597	0.325663	0.13749	-0.01	627	0.414266	-0.01	628	0.378688
separated33m_33m	Mom separated (0=no, 1=yes) separated33m_33m	0.01	631	0.391237	0.01	633	0.391237	0.156941	0.01	618	0.391996	0.01	739	0.640268
Albumin_F7_84m	Albumin, F7 (Higher is more) Albumin_F7_84m	0.03	347	0.391385	0.03	295	0.343703	0.845387	0.01	661	0.499505	0.01	701	0.542654
Helico_gest_20wg	Gestation of blood sample for Helicobacter pylori status (time missing, imputing 20wg for now) (Higher is more) Helico_gest_20wg	0.05	129	0.392249	0.04	145	0.438829	0.950125	0.02	515	0.216985	0.02	414	0.0736972
q5007_122m	E1b3: Number of jobs mother is doing now (Higher = more) q5007_122m	0.01	609	0.392732	0.02	535	0.27548	0.347963	0.01	583	0.315044	0.03	348	0.03551
g314a_21m	Mum lost job >CH8MTHs (yes/no) (1=yes, 2 = no) g314a_21m	-0.01	637	0.395261	-0.01	638	0.395261	0.132336	-0.01	630	0.428631	-0.01	577	0.272928
kf011_30m	Childs health in past year (range 1-4 (lower is healthier, 1=very healthy, 4= unwell)) kf011_30m	0.01	636	0.396624	0.01	593	0.320369	0.137656	0.01	598	0.344073	0.01	597	0.32331
a522_8wg	Partner lives with mum yes/no (1=yes, 2= no) a522_8wg	0.01	644	0.397775	0.01	646	0.397775	0.0871155	0.01	572	0.30195	0.02	443	0.0905792
sa035a_90m	DV: Child has ever had sensory impairment (hearing) (1=yes, 2 = no) sa035a_90m	0.02	564	0.399214	0.02	555	0.399214	0.544971	0.01	699	0.562639	-0.03	302	0.0216647
cf059_61m	Height at 61 mth (Higher is more) cf059_61m	0.03	282	0.40245	0.03	342	0.475717	0.890441	0.01	596	0.339837	0.01	716	0.589257
pf1034_33m	A3e: Frequency partner has taken pills for depression since the study child was 18 months old (Range 1-4, 1= Daily to 4 = Not at all) pf1034_33m	-0.01	590	0.404792	-0.02	462	0.231323	0.469327	-0.01	684	0.538144	0	848	0.937619
g650_21m	Partner employed (1=yes, 2 = no) g650_21m	0.01	638	0.409081	0.01	639	0.409081	0.173566	0.02	522	0.228591	0.02	541	0.205931
k6030_61m	F3: Mother is working at same status as before having study child (1= no, lower; 2=same, 3= higher) k6030_61m	0.01	598	0.409473	0.01	613	0.450133	0.441563	0.02	456	0.14559	0.04	176	0.00198889
kj011_42m	CHs Health in Past Year (range 1-4 (lower is healthier, 1=very healthy, 4= unwell)) kj011_42m	0.01	641	0.409713	0.01	707	0.548054	0.143142	0.01	653	0.484259	0.01	743	0.654303
h039a_33m	Mum had depression pills > CH18 mths yes/no (1=yes, 2 = no) h039a_33m	0.01	643	0.413151	0.01	645	0.413151	0.150125	0.01	623	0.405223	0	843	0.916958
Leptin_BBS_102m	Leptin ng/ml, BBS (Higher is more) Leptin_BBS_102m	0.03	305	0.418569	0.01	750	0.86513	0.886949	0.06	30	5.75368e-07	0.07	20	2.29049e-08
cf138_49m	Mean pulse rate at 49 mth (Higher is more) cf138_49m	0.03	280	0.419387	0.01	602	0.742547	0.899086	0.02	396	0.0910848	0.02	510	0.152993
j314a_47m	Mum lost Job > CH 30 MTHs y/n (1=yes, 2 = no) j314a_47m	-0.01	647	0.425601	-0.01	648	0.425601	0.147963	-0.01	629	0.423402	-0.01	738	0.639968
k4040_61m	D41: Mothers partner started a new job in past year (Range 1-5, reversed (5 did not happen, 1 happened and affected a lot)) k4040_61m	-0.01	646	0.425994	-0.02	564	0.270479	0.171904	-0.01	620	0.403538	-0.02	384	0.0533177
Glucose_BBS_102m	Fasting glucose mmol/l, BBS (Higher is more) Glucose_BBS_102m	-0.03	321	0.427987	-0.02	506	0.624147	0.883791	0.02	501	0.201381	0.05	108	0.000267247
p3080_110m	C6a: Husband/partner is currently employed yes/no (1=yes, 2 = no) p3080_110m	-0.01	640	0.429586	-0.01	644	0.429586	0.213965	0	778	0.776958	0.02	404	0.0657693
b578_18wg	Mom divorced since pregnancy (Range 1-5, reversed (5 did not happen, 1 happened and affected a lot)) b578_18wg	0.01	649	0.433667	0.02	561	0.252648	0.135495	0.01	641	0.461674	0.01	642	0.407606
DEL_P1490_1m	D1f: Depression postpartum (exact date not provided but postpartum) (1=yes, 2 = no) DEL_P1490_1m	-0.01	617	0.436164	-0.01	617	0.436164	0.395012	-0.01	556	0.279997	-0.03	344	0.0336116
g340_21m	Partner started new job >CH18MTHs (Range 1-5, reversed (5 did not happen, 1 happened and affected a lot)) g340_21m	0.01	653	0.438089	0.01	669	0.477687	0.136991	0.01	638	0.453278	0	811	0.827084
widowed8wg_8wg	Mom widowed (no=0, yes = 1) widowed8wg_8wg	-0.01	659	0.442671	-0.01	661	0.442671	0.0681629	-0.01	635	0.447321	0.02	396	0.0607144
b581_18wg	PTNR lost job since PREG (Range 1-5, reversed (5 did not happen, 1 happened and affected a lot)) b581_18wg	-0.01	655	0.443897	-0.02	503	0.174754	0.136658	-0.01	626	0.412602	-0.03	238	0.00876089
vitdd3_F7_84m	Vitamin D (25(OHD3)), F7 (Higher is more) vitdd3_F7_84m	-0.04	242	0.446342	-0.04	256	0.475277	0.930507	-0.01	614	0.380949	-0.02	520	0.167021
Helico_preg_20wg	Helicobacter pylori status, blood: Pregnancy (time missing, imputing 20wg for now) (Higher is more) Helico_preg_20wg	-0.04	163	0.447167	-0.04	150	0.447167	0.950125	-0.02	425	0.120088	-0.02	514	0.15548
kq371a_81m	DV: Child was admitted to hospital since his/her 5th birthday (Y/N) (1=yes, 2 = no) kq371a_81m	0.01	652	0.447905	0.01	653	0.447905	0.180382	0.01	645	0.473723	-0.01	661	0.443112
b122r_18wg	Medication for depression this PREG (1=yes, 2 = no) b122r_18wg	-0.01	663	0.450266	-0.01	665	0.450266	0.0718204	-0.01	652	0.483019	0	790	0.760563
cf057_43m	Height at 43 mth (Higher is more) cf057_43m	0.03	328	0.450834	0.02	479	0.606545	0.891272	0.02	434	0.125125	0.02	521	0.168207
Protein_F9_108m	Protein, F9 (Higher is more) Protein_F9_108m	-0.01	630	0.457439	-0.02	517	0.269154	0.380549	-0.01	651	0.482334	-0.01	584	0.289453
kb069_6m	Overnight stay in HOSP with CH (1=yes, 2 = no) kb069_6m	-0.03	286	0.45848	-0.03	275	0.45848	0.913549	0	771	0.757002	0	860	0.977968
g652_21m	Partner had same job >CH8MTHs (1=yes, 2 = no) g652_21m	0.01	648	0.458683	0.01	650	0.458683	0.23192	0.01	576	0.306591	0.02	542	0.206301
kr827_91m	DV: DAWBA DSM-IV clinical diagnosis - Number of anxiety disorders (Higher = more diagnoses) kr827_91m	0.01	657	0.461505	0.01	719	0.579369	0.176392	0.01	644	0.468254	0.02	421	0.0790841
p2025r_110m	B26: Mother got married since the study child's 6th birthday (no=0, yes = 1) p2025r_110m	0.01	658	0.461608	0.01	660	0.461608	0.162427	0.01	622	0.405122	0.01	654	0.429029
divorced122m_122m	Mom divorced (no=0, yes = 1) divorced122m_122m	0.01	661	0.46304	0.01	663	0.46304	0.134497	0.01	643	0.467736	0.02	479	0.119452
kd057_18m	Child hospitalized since 6 Months Old (1=yes, 2 = no) kd057_18m	-0.01	667	0.465105	-0.01	668	0.465105	0.105736	-0.01	647	0.476663	-0.02	492	0.134789
g780r_21m	Mum working at same status as before CH (1=no, lower, 2 = same, 3= higher) g780r_21m	-0.01	596	0.466376	-0.02	525	0.367061	0.572236	-0.01	725	0.627763	-0.01	640	0.40239
cotinine_preg_20wg	Cotinine ng/ml, blood: 1st trimester Pregnancy (time missing, imputing 20wg for now) (Higher is more) cotinine_preg_20wg	0.02	552	0.469655	0.06	52	0.0049404	0.682294	0.02	390	0.0879724	0.04	206	0.0039074
h534_33m	Partner has same job > CH18 mths (1=yes, 2 = no) h534_33m	0.01	650	0.470918	0.01	652	0.470918	0.26118	0.02	517	0.2224	0.02	439	0.087568
cf078_49m	Waist circ at 49 mth (Higher is more) cf078_49m	0.03	344	0.470998	0.04	178	0.297366	0.892768	0.03	325	0.0399159	0.03	274	0.0150653
HDL_F7_84m	HDL mmol/l, Focus@7 (Higher is more) HDL_F7_84m	-0.01	634	0.471784	-0.01	674	0.561068	0.39335	0	766	0.742918	0	859	0.977684
kj378_42m	MUM Bribes when Naughty (1-5, higher means more frequent and harsh discipline) kj378_42m	0.01	660	0.472199	0.01	683	0.512139	0.179385	0.01	625	0.410557	0.01	662	0.444374
kr810_91m	DV: DAWBA DSM-IV clinical diagnosis - Oppositional defiant disorder (1= Yes, 2 = No) kr810_91m	-0.01	662	0.474683	-0.01	664	0.474683	0.178387	-0.01	648	0.477003	-0.03	275	0.0150876
c666_32wg	Partners highest ed qualification (Higher is better, 1 = CSE or none, 2 = Vocational, 3 = O level, 4 = A Level, 5 = University degree) c666_32wg	-0.01	665	0.474838	-0.01	714	0.558605	0.154613	-0.01	595	0.33917	-0.01	613	0.348687
b_sc_m_18wg	B: Social class based on occupation (mother) (Lower is better, 1=I - Professional, 2= II - Mangerial and technical, 3 = IIINM - Skilled non-manual, 4 = IIIM - Skilled manual, 5 = IV - Partly skilled, 6 = V - Unskilled) b_sc_m_18wg	0.01	664	0.476175	0.01	751	0.645513	0.169742	0.01	659	0.494166	0.01	704	0.549109
f9sa022_108m	Mean BP diastolic: samples F@9 (Higher is more) f9sa022_108m	0.01	674	0.483492	0.01	659	0.442482	0.0899418	0.01	669	0.513869	0.01	650	0.421631
g213_21m	Positive parenting experience score (range 5-20) g213_21m	0.01	668	0.483534	0	806	0.795614	0.13882	0.01	610	0.366697	0.01	700	0.539546
kt3014_103m	C1i: Frequency child goes to other types of class (1 = Nearly every day, 6 = Not at all) kt3014_103m	-0.01	654	0.489049	-0.01	630	0.430584	0.306567	-0.01	606	0.356864	-0.02	554	0.219186
Max_ed_32wg	Highest ed achieved by mom or partner (Higher is better, 1 = CSE or none, 2 = Vocational, 3 = O level, 4 = A Level, 5 = University degree) Max_ed_32wg	-0.01	677	0.490746	-0.01	725	0.574564	0.107564	-0.01	691	0.544014	-0.01	706	0.568551
pj2013_73m	B12: Respondent has been worried or anxious for no good reason in the past week (Range 1-4, 1=Not at all, 4 = often) pj2013_73m	0.01	619	0.491188	0.02	544	0.360238	0.518703	0.03	337	0.0481152	0.04	185	0.00274493
p2011r_110m	B12: Mother's husband/partner lost his job since the study child's 6th birthday (yes/no) (1=yes, 2 = no) p2011r_110m	-0.01	670	0.492194	-0.01	672	0.492194	0.163092	-0.01	700	0.564555	0.01	753	0.673665
cf043_18m	Weight at 18 mth (Higher is more) cf043_18m	-0.03	379	0.49275	-0.03	271	0.39118	0.887282	-0.02	355	0.0632044	-0.04	125	0.000592671
Avg_seg_p_97m	Average socio-economic group partner from 18wk gest to 8y1mo (Lower is better) Avg_seg_p_97m	-0.01	669	0.493454	-0.01	742	0.627567	0.177057	-0.01	673	0.518945	0	776	0.732806
f251a_8m	New job for Mum yes/no (1=yes, 2 = no) f251a_8m	0.01	680	0.494432	0.01	685	0.494432	0.106733	0.01	674	0.519599	0	805	0.808481
g325_21m	Mum got married >CH8MTHs (Range 1-5, reversed (5 did not happen, 1 happened and affected a lot)) g325_21m	0.01	676	0.495658	0.01	686	0.5098	0.135495	0.01	655	0.487293	-0.01	723	0.602556
pk2250_85m	B21: Partner's opinion of own neighbourhood as a place to live (Lower = better, 1 = Very Good, 2 = Fairly Good, 3 = Not very good, 4 = Not at all good) pk2250_85m	0.01	615	0.497313	0.01	584	0.455952	0.54813	0.03	279	0.0227633	0.03	377	0.0495764
p2008r_110m	B9: Mother was divorced since the study child's 6th birthday (no=0, yes = 1) p2008r_110m	0.01	673	0.497964	0.01	678	0.497964	0.161929	0.01	636	0.451363	0.01	744	0.656077
cf042_12m	Weight at 12 mth (Higher is more) cf042_12m	-0.03	385	0.498008	-0.03	261	0.36456	0.885121	0	781	0.78158	0.01	622	0.370888
g340a_21m	Partner started new job >CH88MTHs (1=yes, 2 = no) g340a_21m	0.01	679	0.500527	0.01	684	0.500527	0.132336	0.01	631	0.43857	0.01	694	0.516372
l4011r_73m	D12: Respondent's partner lost their job since study child's 5th birthday (yes/no) (1=yes, 2 = no) l4011r_73m	-0.01	671	0.502302	-0.01	677	0.502302	0.182211	-0.01	682	0.535389	0	808	0.815256
calcium_F7_84m	Calcium, F7 (Higher is more) calcium_F7_84m	0.02	448	0.50524	0.06	75	0.0790949	0.845387	0.05	99	0.000202217	0.06	57	9.48043e-06
kn1051r_69m	A4b: Number of times Child was admitted to hospital in past 15 months (Higher=more) kn1051r_69m	-0.01	675	0.506849	-0.02	538	0.225265	0.182211	-0.01	727	0.629347	0.01	714	0.579921
kq371_81m	D12: Child was admitted to hospital since his/her 5th birthday (Range 1-5 (reverse), 1=yes big effect, 5=didn√¢¬Ä¬ôt happen) kq371_81m	0.01	678	0.509111	0.01	656	0.452159	0.180382	0.01	675	0.522525	0	799	0.785022
c800_32wg	Mother ethnic background (1=white, 2 =nonwhite) c800_32wg	-0.01	687	0.512519	0	866	0.989829	0.080133	-0.01	671	0.517144	0.01	686	0.498304
h039_33m	Mum had depression pills > CH18 mths (Range 1-4, 1 = daily, 4 = not at all) h039_33m	0.01	681	0.513432	0.01	647	0.42304	0.154946	0.01	672	0.51716	0.01	718	0.59481
IgEsoya_CIF61_61m	Specific IgE to soya, 61mth CIF (Higher is more) IgEsoya_CIF61_61m	-0.03	288	0.513787	-0.05	104	0.283368	0.932668	-0.03	282	0.0232639	-0.04	171	0.00184779
cf077_43m	Waist circ at 43 mth (Higher is more) cf077_43m	0.03	387	0.513893	0.04	176	0.294908	0.891937	0.02	511	0.213056	0.03	369	0.0431846
g325a_21m	Mum got married >CH8MTHs yes/no (1=yes, 2=no) g325a_21m	0.01	683	0.514822	0.01	689	0.514822	0.132336	0.01	693	0.553581	-0.02	562	0.230684
cf058_49m	Height at 49 mth (Higher is more) cf058_49m	0.03	395	0.520598	0.02	437	0.57254	0.891937	0.03	289	0.0241332	0.03	315	0.0252332
ks1070_103m	A5a: Child admitted to hospital in past 2 years (1=yes, 2 = no) ks1070_103m	-0.01	685	0.522271	-0.01	691	0.522271	0.146467	-0.01	701	0.566995	0	804	0.806398
cf055_31m	Height at 31 mth (Higher is more) cf055_31m	0.03	396	0.522805	0.02	495	0.625236	0.892269	0	765	0.742409	-0.01	631	0.384354
f7ms012_84m	Sitting height (cm): F@7 (Higher is more) f7ms012_84m	0.01	690	0.526034	0	807	0.795959	0.106733	0.01	660	0.498597	0	812	0.827451
l4000r_73m	D1: Respondent's partner died since study child's 5th birthday (1=yes, 2=no) l4000r_73m	0.01	682	0.526603	0.01	688	0.526603	0.180382	0.01	640	0.461278	0.03	268	0.0136552
g300a_21m	Partner died >CH8MTHs yes/no (1=yes, 2= no) g300a_21m	0.01	688	0.526761	0.01	693	0.526761	0.132336	0.01	663	0.50163	0.01	667	0.460055
neverm8wg_8wg	Mom never married (no=0, yes = 1) neverm8wg_8wg	0.01	701	0.527647	0.01	704	0.527647	0.0681629	0.01	679	0.531851	0.02	484	0.123524
Chol_BBS_102m	Cholesterol mmol/l, BBS (Higher is more) Chol_BBS_102m	0.02	410	0.527783	0.02	483	0.604291	0.887116	0.02	410	0.0984314	0.02	502	0.148729
f220a_8m	Death of partner since child was born yes/no (1=yes, 2=no) f220a_8m	0.01	693	0.52957	0.01	697	0.52957	0.106733	0.01	594	0.337586	0.03	257	0.010974
cf061_8m	BMI at 8 mth (Higher is more) cf061_8m	-0.02	431	0.532694	-0.03	260	0.35555	0.881463	0.02	529	0.239729	0.03	365	0.0413057
b570r_18wg	Partner died since pregnancy yes/no (1=yes, 2=no) b570r_18wg	0.01	691	0.532786	0.01	695	0.532786	0.135162	0.01	683	0.537671	-0.02	486	0.125938
b570_18wg	Partner died since pregnancy (Range 1-5, reversed (5 did not happen, 1 happened and affected a lot)) b570_18wg	0.01	694	0.536384	0.01	696	0.532786	0.135162	0.01	692	0.552094	-0.03	362	0.0403738
separated122m_122m	Mom separated (no=0, yes = 1) separated122m_122m	0.01	695	0.53781	0.01	699	0.53781	0.134497	0.01	690	0.542075	0.02	496	0.138252
ph1044_61m	A3e: Frequency in the past year respondent has taken pills for depression (Range 1-4, 1= Daily to 4 = Not at all) ph1044_61m	0.01	639	0.538247	0.02	550	0.380838	0.526351	0	815	0.865361	-0.01	595	0.320477
g308a_21m	Mum divorced >CH8MTHs yes/no (1=yes, 2=no) g308a_21m	-0.01	699	0.539259	-0.01	702	0.539259	0.132336	-0.01	649	0.481882	-0.01	629	0.379957
psocsup61_61m	Social support score: average score if min 6 items filled out (range 1-4 (higher more support)) psocsup61_61m	-0.01	642	0.539334	-0.01	679	0.609427	0.523358	-0.03	285	0.0235791	-0.03	284	0.0172261
kt3010_103m	C1g: Frequency child goes to classes for foreign languages (1 = Nearly every day, 6 = Not at all) kt3010_103m	-0.01	689	0.539808	-0.01	572	0.290454	0.171405	-0.01	711	0.586456	0	768	0.711206
b595r_18wg	Mom got married since pregnancy (1=yes, 2=no) b595r_18wg	0.01	698	0.540163	0.01	701	0.540163	0.136825	0.01	694	0.554027	-0.02	400	0.063314
cf065_31m	BMI at 31 mth (Higher is more) cf065_31m	-0.02	416	0.544259	-0.03	268	0.389456	0.892436	0	869	0.990686	0.01	760	0.694034
vitdtot_F7_84m	Total Vitamin D, F7 (Higher is more) vitdtot_F7_84m	-0.03	325	0.544775	-0.03	353	0.577869	0.930507	-0.01	686	0.539507	0	765	0.708632
cf049_61m	Weight at 61 mth (Higher is more) cf049_61m	0.02	425	0.545228	0.03	326	0.45607	0.890274	0.02	530	0.241932	0.02	564	0.239813
kj646_42m	Prosocial score (RR) (Higher = more) kj646_42m	0.01	703	0.54557	0.01	734	0.597288	0.13616	0.01	658	0.490707	0.01	664	0.453445
g604a_21m	Partner had depression >CH8MTHs yes/no (1=yes, 2 = no) g604a_21m	-0.01	684	0.54578	-0.01	690	0.54578	0.243724	-0.02	487	0.181392	-0.03	266	0.0131656
kt3000_103m	C1a: Frequency child goes swimming (1 = Nearly every day, 6 = Not at all) kt3000_103m	-0.01	704	0.550267	-0.01	670	0.48245	0.153782	-0.01	698	0.559545	-0.01	671	0.46962
l4008_73m	D9: Respondent was divorced since study child's 5th birthday (Range 1-5, reversed (5 did not happen, 1 happened and affected a lot)) l4008_73m	-0.01	697	0.55041	-0.02	559	0.264207	0.181214	-0.01	666	0.508989	-0.02	513	0.155167
Ferritin_CIF8_8m	Ferritin mg/l, 8mth CIF (Higher is more) Ferritin_CIF8_8m	-0.03	329	0.552052	-0.04	250	0.473744	0.931837	0.03	304	0.0301537	0.04	129	0.000708393
f251_8m	New job for MUM >CH born (Range 1-5, reversed (5 did not happen, 1 happened and affected a lot)) f251_8m	0.01	712	0.553771	0.01	682	0.493865	0.106733	0.01	709	0.58359	0	788	0.757192
MOMED8Y_97m	Mother's educational qualification 8 years (Range 0-5, higher = better) MOMED8Y_97m	0.01	705	0.559216	0.01	631	0.393404	0.183375	0	812	0.8629	0	813	0.829638
separated73m_73m	D18: Respondent separated from partner since study child's 5th birthday yes/no (no=0, yes = 1) separated73m_73m	0.01	706	0.560503	0.01	709	0.560503	0.184705	0.01	668	0.513349	0.01	689	0.503261
Max_ed5y_61m	Highest ed achieved by mom or partner 5 years (Higher is better, 1 = CSE or none, 2 = Vocational, 3 = O level, 4 = A Level, 5 = University degree) Max_ed5y_61m	0.01	708	0.560686	0.01	773	0.692265	0.175062	0.01	742	0.674768	0	766	0.708713
cf071_61m	Sitting height at 61 mth (Higher is more) cf071_61m	0.02	438	0.562957	0.01	600	0.729718	0.890274	0.01	689	0.540493	0	869	0.998695
IgEpeanut_CIF61_61m	Specific IgE to peanut, 61mth CIF (Higher is more) IgEpeanut_CIF61_61m	-0.03	339	0.563406	-0.04	165	0.395274	0.932668	-0.01	680	0.53314	0	771	0.723489
l4009_73m	D10: Respondent found their partner did not want their child since study child's 5th birthday (range 1-5 (reverse), 1=yes big effect, 5=didn√¢¬Ä¬ôt happen) l4009_73m	-0.01	711	0.567213	-0.02	489	0.16931	0.181546	-0.01	688	0.540135	-0.01	593	0.317051
p2042r_110m	B43: Mother's husband/partner started a new job since the study child's 6th birthday yes/no (1=yes, 2 = no) p2042r_110m	-0.01	714	0.568058	-0.01	718	0.568058	0.165087	-0.01	677	0.528257	-0.01	655	0.433145
p3001_110m	C1b: Mother's partner or husband lives with her (1=yes, 2= no) p3001_110m	0.01	710	0.572984	0.01	717	0.572984	0.206318	0.04	134	0.00114208	0.04	180	0.0022861
cf076_37m	Waist circ at 37 mth (Higher is more) cf076_37m	0.02	455	0.580326	0.02	501	0.626261	0.890108	0.02	473	0.160904	0.03	271	0.0145367
ka248_4w	Babys state of health (range 1-4 (lower is healthier, 1=very healthy, 4= unwell)) ka248_4w	0.01	726	0.581102	0	818	0.814931	0.0846218	0.01	712	0.587137	0.01	750	0.665167
h210a_33m	Partner died >CH18 mths yes/no (1=yes, 2=no) h210a_33m	0.01	720	0.583125	0.01	723	0.583125	0.156276	0.01	654	0.48654	0.01	567	0.245095
c760_32wg	Mom currently has partner yes/no (1=yes, 2=no) c760_32wg	0.01	725	0.583779	0.01	730	0.583779	0.0980881	0.01	731	0.642036	0.01	759	0.691626
Insulin_BBS_102m	Fasting insulin mu/l, BBS (Higher is more) Insulin_BBS_102m	0.02	471	0.584194	0.03	327	0.443106	0.883791	0.04	158	0.00212304	0.07	34	3.13883e-07
kr827a_91m	DV: DAWBA DSM-IV clinical diagnosis - Any anxiety disorder (1= Yes, 2 = No) kr827a_91m	-0.01	719	0.584408	-0.01	721	0.584408	0.176392	-0.01	667	0.51019	-0.03	350	0.0360587
j325_47m	MUM got Married> CH 30 MTHs (Range 1-5, reversed (5 did not happen, 1 happened and affected a lot)) j325_47m	-0.01	721	0.58685	-0.01	614	0.351416	0.148961	-0.01	720	0.610464	-0.01	617	0.36566
f635r_8m	Mom has had paid jobs since CH born (1=yes, 2 = no) f635r_8m	-0.01	727	0.591433	-0.01	733	0.591433	0.113217	-0.01	710	0.583948	-0.01	715	0.586244
k6000r_61m	F1a: Mother has worked in past year (1=yes, 2 = no) k6000r_61m	-0.01	723	0.594106	-0.01	728	0.594106	0.169244	0	856	0.962338	0	829	0.854761
sa048_90m	A4d2: Child is currently attending special school (1=yes, 2 = no) sa048_90m	0.01	666	0.602636	0.01	667	0.602636	0.548462	0	848	0.942976	-0.02	566	0.24201
cf056_37m	Height at 37 mth (Higher is more) cf056_37m	0.02	478	0.604257	0.01	642	0.767596	0.890607	0.02	451	0.143534	0.03	341	0.0330851
kj379_42m	MUM Treats CH Other Way when Naughty (1-5, higher means more frequent and harsh discipline) kj379_42m	-0.01	728	0.609429	-0.01	782	0.715953	0.187199	-0.01	717	0.603783	-0.02	560	0.226036
f7sa022_84m	Mean BP diastolic: samples F@7 (Higher is more) f7sa022_84m	0.01	733	0.609581	0	797	0.75715	0.122527	0.01	687	0.53979	0.01	719	0.596063
insecureattach_18m	average of kd420, kd421, kd422r (higher means more separation avoidance/anxiety) insecureattach_18m	0.01	731	0.610311	0.01	627	0.378054	0.143142	0.01	730	0.641284	0.01	754	0.677142
Hg_preg_20wg	Mercury, whole blood ug/l: Pregnancy (time missing, imputing 20wg for now) (Higher is more) Hg_preg_20wg	-0.01	629	0.611586	-0.02	484	0.406907	0.710889	-0.02	508	0.211366	-0.02	397	0.0609427
j311a_47m	Partner Lost Job> CH 30 MTHs y/n (1=yes, 2 = no) j311a_47m	-0.01	732	0.611659	-0.01	739	0.611659	0.147963	-0.01	741	0.673473	0	785	0.751506
pd063a_8m	Taken anti-depressant since birth yes/no (1=yes, 2 = no) pd063a_8m	-0.01	707	0.611802	-0.01	710	0.611802	0.375727	-0.01	634	0.446977	-0.02	530	0.185576
discipline_42m	Average of items (kj372, kj373, kj374, kj375, kj376, kj377) (1-5, higher means more frequent and harsh discipline) discipline_42m	0.01	730	0.613001	0.01	758	0.659759	0.179385	0.01	696	0.55719	0.01	713	0.577681
neverm8m_8m	Mom never married (no=0, yes = 1) neverm8m_8m	0.01	735	0.613998	0.01	743	0.613998	0.110224	0.01	723	0.617728	0.02	506	0.15062
hb_F7_84m	Haemoglobin, Focus@7 (Higher is more) hb_F7_84m	0.01	716	0.615946	0.01	766	0.708338	0.34813	0	772	0.75714	0	851	0.951989
IgEmilk_CIF61_61m	Specific IgE to milk, 61mth CIF (Higher is more) IgEmilk_CIF61_61m	0.02	399	0.616707	0.02	390	0.616707	0.932668	0	803	0.843999	0.01	646	0.415887
pe064_21m	Taken Antidepressants CH > 8 Months (Range 1-5, 1= Daily to 5 = Never) pe064_21m	-0.01	700	0.619596	-0.02	523	0.294972	0.427099	-0.01	716	0.599732	0	798	0.782822
cf052_12m	Length at 12 mth (Higher is more) cf052_12m	-0.02	505	0.619608	-0.02	438	0.560861	0.885121	-0.03	222	0.00725055	-0.05	111	0.000285991
cf047_43m	Weight at 43 mth (Higher is more) cf047_43m	0.02	495	0.619981	0.02	444	0.573443	0.890607	0.02	486	0.180664	0.03	301	0.0216053
f252a_8m	Return to work yes/no (1=yes, 2 = no) f252a_8m	0.01	739	0.621421	0.01	748	0.621421	0.106733	0.01	733	0.645959	0	795	0.778029
protein_preg_20wg	Protein g/l, blood: pregnancy (time missing, imputing 20wg for now) (Higher is more) protein_preg_20wg	-0.01	696	0.621569	-0.01	729	0.66324	0.442228	-0.01	744	0.677515	0	828	0.853851
LDL_f9_108m	LDL mmol/l, Focus@9 (Higher is more) LDL_f9_108m	0.01	715	0.623749	0.01	616	0.429264	0.380216	0.01	706	0.578012	0.01	688	0.501729
Adjcalcium_F7_84m	Adjusted calcium, F7 (Higher is more) Adjcalcium_F7_84m	0.02	568	0.62636	0.06	89	0.0919396	0.845387	0.03	243	0.010606	0.05	74	3.34084e-05
h225a_33m	Partner went away >CH18 mths yes/no (1=yes, 2=no) h225a_33m	-0.01	738	0.628383	-0.01	747	0.628383	0.157606	-0.01	732	0.642793	0	779	0.737905
p2032r_110m	B33: Mother returned to work since the study child's 6th birthday yes/no (1=yes, 2 = no) p2032r_110m	0.01	737	0.628919	0.01	746	0.628919	0.166417	0.01	713	0.588701	0	761	0.70242
LDL_BBS_102m	LDL mmol/l, BBS (Higher is more) LDL_BBS_102m	0.02	511	0.63146	0.02	562	0.680604	0.887116	0.02	445	0.139058	0.01	570	0.252192
n2013_97m	B1n1: Mother's natural mother has ever had depression y/n (1=yes, 2 = no) n2013_97m	-0.01	734	0.631564	-0.01	741	0.631564	0.219618	-0.01	569	0.301263	-0.01	618	0.365879
cf062_12m	BMI at 12 mth (Higher is more) cf062_12m	-0.02	516	0.632231	-0.03	284	0.403045	0.885121	0.01	555	0.279384	0.02	381	0.052559
pn2240_122m	A10: Respondent's feeling towards their neighbourhood as a place to live (Lower = better, 1 = Very Good, 2 = Fairly Good, 3 = Not very good, 4 = Not at all good) pn2240_122m	-0.01	692	0.639329	-0.01	740	0.702082	0.503741	0.03	299	0.0286365	0.02	476	0.108777
cf048_49m	Weight at 49 mth (Higher is more) cf048_49m	0.02	517	0.643058	0.02	399	0.532909	0.892103	0.02	468	0.155481	0.02	552	0.218011
ks1071r_103m	A5b: Number of times child admitted to hospital in past 2 years (Higher=more) ks1071r_103m	0.01	742	0.644151	0.01	713	0.55602	0.147631	0.01	745	0.68154	0	850	0.941522
g311a_21m	Partner lost job >CH8MTHs (yes/no) (1=yes, 2 = no) g311a_21m	0.01	745	0.646814	0.01	756	0.646814	0.132336	0.01	722	0.615591	0	821	0.843147
Max_ed8y_97m	Highest ed achieved by mom or partner 8 years (Range 0-5, higher = better) Max_ed8y_97m	0.01	740	0.649071	0.01	703	0.551453	0.183375	0	827	0.89577	0	846	0.92713
Avg_sc_m_47m	Average social class mom from 18wk gest to 3y11mos (Lower is better) Avg_sc_m_47m	0.01	749	0.649636	0	854	0.929668	0.0817955	0.01	729	0.635578	0	817	0.836732
kq346a_81m	DV: SDQ Prosocial Score (prorated) (Higher = more prosociality.) kq346a_81m	0.01	741	0.650493	0.01	726	0.595467	0.18138	0.01	704	0.570559	0.01	692	0.511487
PARTNERED8Y_97m	Partner's educational qualification 8 years (Range 0-5, higher = better) PARTNERED8Y_97m	0.01	736	0.650895	0.01	673	0.52394	0.273317	-0.01	664	0.50514	-0.01	685	0.497089
c706_32wg	Mothers father highest ed qualification (Higher is better) c706_32wg	-0.01	718	0.652131	-0.01	744	0.689799	0.441895	0	847	0.941562	0	775	0.731585
p2014r_110m	B15: Mother lost her job since the study child's 6th birthday (yes/no) (1=yes, 2 = no) p2014r_110m	-0.01	746	0.655456	-0.01	757	0.655456	0.161596	0	769	0.749319	0.01	749	0.663011
h241a_33m	Mum started new job >CH18 mths yes/no (1=yes, 2 = no) h241a_33m	-0.01	748	0.659569	-0.01	761	0.659569	0.157606	-0.01	750	0.696672	-0.01	751	0.67189
CRP_f9_108m	C-Reactive protein mg/l, Focus@9 (Higher is more) CRP_f9_108m	0.01	729	0.659924	0.05	140	0.00583177	0.380216	0.01	738	0.66413	0.04	219	0.00492212
j632_47m	Partner is Currently Employed yes/no (1=yes, 2 = no) j632_47m	-0.01	744	0.663299	-0.01	755	0.663299	0.217955	0	844	0.934428	0.02	395	0.0605674
Avg_income_97m	Average weekly family income at 4 time points (Higher is more) Avg_income_97m	-0.01	754	0.665434	-0.01	680	0.478089	0.0694929	-0.01	735	0.650019	-0.01	675	0.478862
h250a_33m	Partner started new job >CH18 mths yes/no (1=yes, 2 = no) h250a_33m	-0.01	750	0.66672	-0.01	765	0.66672	0.157606	-0.01	719	0.609749	-0.01	696	0.523081
sa036a_90m	DV: Child has ever had sensory impairment (visual) (1=yes, 2 = no) sa036a_90m	0.01	709	0.669216	0.01	716	0.669216	0.544971	0	782	0.796975	-0.02	559	0.225543
h250_33m	Partner started new job > CH18 mths (Range 1-5, reversed (5 did not happen, 1 happened and affected a lot)) h250_33m	-0.01	751	0.669505	-0.01	760	0.657594	0.157606	-0.01	678	0.528818	-0.01	684	0.49437
cf053_18m	Length at 18 mth (Higher is more) cf053_18m	0.02	571	0.680967	0.01	731	0.846971	0.887614	-0.02	384	0.0837083	-0.03	228	0.00664012
Active57mos_57m	EAS activity score (prorated) (Higher = more) Active57mos_57m	0.01	755	0.682336	0	824	0.840871	0.146301	0	758	0.719312	0	845	0.923469
e520r_8w	Job situation of MUM (0=not working, 1= part-time work, 2= full-time work) e520r_8w	0.01	752	0.683416	0.01	607	0.364936	0.227099	0	756	0.717825	0.01	591	0.313817
cf066_37m	BMI at 37 mth (Higher is more) cf066_37m	-0.02	575	0.688396	-0.02	532	0.654555	0.890607	0	762	0.73281	-0.01	639	0.399346
Leptin_cord_0m	Leptin nf/ml, Cord Blood (Higher is more) Leptin_cord_0m	0.04	177	0.690011	-0.01	786	0.962328	0.985204	0.01	705	0.572264	0.01	680	0.487737
sa037a_90m	DV: Child has ever had physical disabilities (1=yes, 2 = no) sa037a_90m	-0.01	722	0.693208	-0.01	727	0.693208	0.544971	-0.02	483	0.174719	-0.05	77	3.91718e-05
HDL_BBS_102m	HDL mmol/l, BBS (Higher is more) HDL_BBS_102m	0.02	584	0.693666	0.01	589	0.713194	0.887116	-0.02	399	0.0919829	-0.04	177	0.00210023
kf076_30m	No of times child in (Higher =more) kf076_30m	-0.01	759	0.695304	0	813	0.814197	0.144638	0	870	0.994471	0	871	0.999986
j317_47m	MUM & PTR Separated> CH 30 MTHs (Range 1-5, reversed (5 did not happen, 1 happened and affected a lot)) j317_47m	-0.01	760	0.698064	-0.01	641	0.405716	0.148961	0	751	0.703389	-0.02	537	0.19724
ka020r_4w	Readmitted to hospital (range 0-2 (=not readmitted, 1= readmitted, 2=never left hospital)) ka020r_4w	0.01	765	0.698563	0	826	0.843229	0.0902743	0	760	0.725236	0.01	687	0.501435
f7sa021_84m	Mean BP systolic: samples F@7 (Higher is more) f7sa021_84m	0.01	764	0.701583	0	844	0.887406	0.122361	0.01	736	0.651349	0	857	0.96776
kb066_6m	CH admitted to HOSP (1=yes, 2 = no) kb066_6m	0.01	767	0.702769	0.01	783	0.702769	0.101746	0.01	718	0.603795	0.01	758	0.685498
kb808c_6m	Threshold Score (Prorated, Corrected for Age & Gestation) (Higher = more) kb808c_6m	0.01	762	0.704102	0	812	0.814192	0.159767	0.01	633	0.443224	0.01	658	0.439337
n8130_97m	J9a: Average family take-home income per week (Higher is better, 1= < √Ç¬£100, 2 = √Ç¬£100-199, 3 = √Ç¬£200-299, 4 = √Ç¬£300-399, 5 = √Ç¬£400+) n8130_97m	-0.01	757	0.705085	0	840	0.88256	0.252702	-0.01	707	0.579198	0	769	0.712901
kq040_81m	A4a: CH Admitted To Hospital In Past Year (1=yes, 2 = no) kq040_81m	-0.01	761	0.705258	-0.01	777	0.705258	0.180881	0	764	0.739265	-0.01	586	0.301484
j044a_47m	MUM Took Depression Pills >1 YR y/n (1=yes, 2 = no) j044a_47m	-0.01	766	0.708173	-0.01	780	0.708173	0.147963	0	754	0.710705	-0.01	736	0.63468
ke807b_24m	Distractibility Score (Prorated) (Higher = more) ke807b_24m	-0.01	769	0.710876	0	835	0.866717	0.131671	0	795	0.827853	0	862	0.985306
g049a_21m	Mum had depression pills >CH8MTHs yes/no (1=yes, 2 = no) g049a_21m	-0.01	770	0.711715	-0.01	784	0.711715	0.132336	-0.01	728	0.632188	-0.01	621	0.367985
pb_sc_p_18wg	B: Social class based on occupation (partner) (Lower is better, 1=I - Professional, 2= II - Mangerial and technical, 3 = IIINM - Skilled non-manual, 4 = IIIM - Skilled manual, 5 = IV - Partly skilled, 6 = V - Unskilled) pb_sc_p_18wg	0.01	758	0.713334	0.01	771	0.699268	0.265337	0.01	734	0.6475	0.01	731	0.623267
insecure30mo_30m	average of kf392, kf393, kf394r (higher means more separation avoidance/anxiety) insecure30mo_30m	0.01	771	0.714446	0.02	565	0.261796	0.138487	0	752	0.707636	0.01	582	0.285382
f7sa023_84m	Mean Pulse: samples F@7 (Higher is more) f7sa023_84m	0	772	0.718713	0.01	779	0.699382	0.12286	0.01	665	0.507232	0.01	653	0.426553
Trig_BBS_102m	Triglycerides mmol/l, BBS (Higher is more) Trig_BBS_102m	0.01	608	0.720023	-0.04	248	0.353748	0.887116	0.04	194	0.00436523	0.06	51	4.21792e-06
IgEegg_CIF61_61m	Specific IgE to egg, 61mth CIF (Higher is more) IgEegg_CIF61_61m	-0.02	528	0.720849	-0.03	287	0.526667	0.932668	-0.02	380	0.0805886	-0.05	100	0.000199264
Persistence_24m	Avg Persistence Score (Prorated) avg 6 mos, 24 mos (Higher = more) Persistence_24m	0	773	0.721058	0	859	0.955373	0.0856193	0	755	0.713148	0	861	0.983344
DHEAS_BBS_102m	Dehydroepiandrosterone mcg/dl, BBS (Higher is more) DHEAS_BBS_102m	-0.01	610	0.732951	-0.02	542	0.668486	0.895262	0.02	457	0.146611	0.02	457	0.0989345
j601_47m	Partner Lives With MUM (1=yes, 2=no) j601_47m	0	774	0.739638	0	791	0.739638	0.200665	0.03	305	0.0313767	0.03	338	0.0329267
h530_33m	Partner is currently employed yes/no (1=yes, 2 = no) h530_33m	0	775	0.739749	0	792	0.739749	0.197174	0.01	656	0.488929	0.03	374	0.0483132
kb800c_6m	Activity Score (Prorated, Corrected for Age & Gestation) (Higher = more) kb800c_6m	0	777	0.742381	0	831	0.858477	0.158603	0.01	681	0.534437	0	864	0.989851
n4100r_97m	Mother employment (0=not working, 1= part-time work, 2= full-time work) n4100r_97m	0	778	0.748627	0	788	0.73287	0.190191	0	801	0.842276	0	832	0.889438
pm1054_110m	A3e: Frequency father has taken pills for depression in last 2 years (Range 1-4, 1= Daily to 4 = Not at all) pm1054_110m	0.01	747	0.750868	0.01	637	0.548281	0.567581	0	788	0.812209	-0.03	345	0.0337642
CHOL_F9_108m	Cholesterol mmol/l, Focus @9 (Higher is more) CHOL_F9_108m	-0.01	768	0.752568	0	868	0.993495	0.380216	-0.01	749	0.696122	0	839	0.912227
pl1061r_97m	A3u: Respondent has ever had severe depression (1=yes, 2 = no) pl1061r_97m	0.01	753	0.754388	0.01	768	0.754388	0.533167	-0.01	650	0.482328	-0.04	205	0.00383731
e430_8w	Started new job since MID PREG (Range 1-5 (reverse), 1=yes big effect, 5=didn√¢¬Ä¬ôt happen) e430_8w	0	782	0.755264	-0.01	722	0.568415	0.103408	0	777	0.770835	-0.01	660	0.442364
h219a_33m	Partner rejected children >CH18 mths (1=yes, 2 = no) h219a_33m	0	781	0.755996	0	794	0.755996	0.157772	0	775	0.759844	0	820	0.840657
ph3033_61m	C27: Frequency in the past week respondent has been anxious or worried for no good reason (Range 1-4, 1=Not at all, 4 = often) ph3033_61m	0.01	756	0.759915	0	793	0.806109	0.523358	0.02	417	0.106727	0.03	339	0.0329504
cf123_37m	Mean systolic BP at 37 mth (Higher is more) cf123_37m	0.01	632	0.761863	0.01	681	0.813725	0.893932	0	823	0.880762	-0.01	620	0.367393
kf075_30m	Child hospitalised > 18 months (1=yes, 2 = no) kf075_30m	0	783	0.762101	0	799	0.762101	0.145802	0	826	0.894972	0	830	0.870269
f111_8m	Maternal enjoyment score (0 = low, 15=high) f111_8m	0	785	0.762331	0	816	0.816371	0.120366	-0.01	715	0.590895	-0.01	698	0.5301
cf124_37m	Mean diastolic BP at 37 mth (Higher is more) cf124_37m	0.01	635	0.765579	0.01	599	0.731189	0.893932	0	773	0.757473	0	794	0.77256
k4032_61m	D33: Mother returned to work in past year (Range 1-5, reversed (5 did not happen, 1 happened and affected a lot)) k4032_61m	0	786	0.772177	0	852	0.923909	0.170075	0	817	0.8709	-0.01	717	0.594625
Phospate_F9_108m	Phosphate, F9 (Higher is more) Phospate_F9_108m	0	776	0.772748	0.01	770	0.722367	0.383042	0	753	0.709748	0.01	735	0.63434
Test_preg_13wg	Testosterone nmol/l, blood: Pregnancy (double-check timing) (Higher is more) Test_preg_13wg	-0.03	370	0.773871	0.05	95	0.559547	0.980382	0.08	19	2.19085e-09	0.09	8	1.54619e-12
kb068_6m	NO of times saw CH in HOSP (Higher = more) kb068_6m	0.01	622	0.774374	0	795	0.921426	0.913383	0	868	0.986551	-0.02	545	0.20808
cf054_25m	Height at 25 mth (Higher is more) cf054_25m	-0.01	645	0.775014	-0.02	447	0.583981	0.895096	0	797	0.833384	0.01	699	0.536694
Avg_sc_p_97m	Average social class partner from 18wk gest to 8y1mo (Lower is better) Avg_sc_p_97m	0	787	0.775912	0	810	0.811049	0.177057	0	770	0.7548	0	772	0.726537
p3083_110m	C6c: Husband/partner has had same job since the study child was 7 years old yes/no (1=yes, 2 = no) p3083_110m	0	784	0.78154	0	800	0.78154	0.263508	0	774	0.758392	0.01	596	0.321389
pd063_8m	Used Pills for Depression Since Baby Born (Range 1-4, 1= Daily to 4 = Not at all) pd063_8m	0	779	0.78217	-0.01	712	0.614071	0.376891	0	783	0.797185	0	801	0.788778
f252_8m	Return to work >CH born (Range 1-5, reversed (5 did not happen, 1 happened and affected a lot)) f252_8m	0	791	0.783239	0.01	778	0.695434	0.106733	0	767	0.744172	0	791	0.765617
q5000r_122m	E1a: Mother worked at all since child was 5 yes/no (0 = not at all, 1 = yes worked) q5000r_122m	0	790	0.786429	0	803	0.786429	0.146966	-0.01	697	0.558139	-0.02	546	0.208819
SBP_120m	Systolic blood pressure_AS (Higher is more) SBP_120m	0	794	0.787288	-0.01	735	0.593774	0.112053	-0.01	724	0.624035	-0.01	643	0.410351
cf134_49m	Mean diastolic BP at 49 mth (Higher is more) cf134_49m	-0.01	651	0.790345	0.01	643	0.776804	0.899086	0.02	467	0.153249	0.03	375	0.0484272
f245_8m	Got married >CH born (Range 1-5, reversed (5 did not happen, 1 happened and affected a lot)) f245_8m	0	796	0.791625	0	869	0.996044	0.106733	0	763	0.737597	-0.01	757	0.685062
kd510a_18m	CH Admitted to HOSP > 6 MTHS (Range 1-5 (reverse), 1=yes big effect, 5=didn√¢¬Ä¬ôt happen) kd510a_18m	0	799	0.793246	0	817	0.816871	0.105071	0	824	0.887111	-0.01	641	0.406236
h242a_33m	Mum returned to work>CH18 mths yes/no (1=yes, 2 = no) h242a_33m	0	795	0.793357	0	805	0.793357	0.15744	-0.01	746	0.693673	-0.01	697	0.526241
h221_33m	Partner lost job > CH18 mths (Range 1-5, reversed (5 did not happen, 1 happened and affected a lot)) h221_33m	0	801	0.801421	0	837	0.871487	0.157606	0	804	0.84505	0	835	0.893869
b595_18wg	Mom got married since pregnancy (Range 1-5, reversed (5 did not happen, 1 happened and affected a lot)) b595_18wg	0	802	0.801582	0.01	708	0.547157	0.136825	0	776	0.763742	0	778	0.737232
l4017_73m	D18: Respondent separated from partner since study child's 5th birthday (Range 1-5, reversed (5 did not happen, 1 happened and affected a lot)) l4017_73m	0	798	0.801612	-0.01	715	0.566606	0.184705	0	814	0.864605	0	847	0.931808
n2033_97m	B1n2: Mother's natural father has ever had depression y/n (1=yes, 2 = no) n2033_97m	0	792	0.803424	0	804	0.803424	0.251372	0	786	0.808859	0	786	0.753283
cf045_31m	Weight at 31 mth (Higher is more) cf045_31m	-0.01	672	0.80391	-0.01	752	0.866805	0.887614	-0.01	676	0.52741	0	796	0.781593
Chol_CIF31_31m	Cholesterol mmol/l, 31mth CIF (Higher is more) Chol_CIF31_31m	0.01	605	0.807266	0.03	346	0.626638	0.94813	0	836	0.917228	0	858	0.973154
g311_21m	Partner lost job >CH8MTHs (Range 1-5, reversed (5 did not happen, 1 happened and affected a lot)) g311_21m	0	803	0.807616	0.01	769	0.670823	0.136326	0	793	0.819821	0	866	0.992935
kb010_6m	Health of child in 1st months (range 1-4 (lower is healthier, 1=very healthy, 4= unwell)) kb010_6m	0	805	0.809373	0	811	0.807369	0.104406	0	796	0.829645	0	793	0.7714
pb_camsis_p_18wg	B: CAMSIS score (partner) (Higher is better) pb_camsis_p_18wg	0	797	0.810789	0	861	0.969057	0.265337	0	871	0.999353	0	868	0.998253
l4025_73m	D26: Respondent got married since study child's 5th birthday (Range 1-5, reversed (5 did not happen, 1 happened and affected a lot)) l4025_73m	0	804	0.815118	0	841	0.879394	0.182211	0	785	0.807288	0	780	0.745419
c804_32wg	Child ethnic background (1=white, 2 =nonwhite) c804_32wg	0	807	0.816356	0	819	0.816356	0.0922693	0	768	0.747549	0.01	720	0.59987
j300a_47m	Partner Died > CH 30 MTHs y/n (1=yes, 2=no) j300a_47m	0	808	0.824305	0	820	0.824305	0.147963	0	794	0.821406	0.01	748	0.661295
c686_32wg	Mothers mother highest ed qualification (Higher is better) c686_32wg	0	793	0.825502	0	815	0.847595	0.40798	0.01	662	0.501237	0.01	648	0.418222
Avg_seg_m_47m	Average socio-economic group mom from 18wk gest to 3y11mos (Lower is better) Avg_seg_m_47m	0	810	0.825841	0	850	0.899578	0.0817955	0	780	0.78058	0	767	0.709357
Ferritin_CIF12_12m	Ferritin mg/l, 12mth CIF (Higher is more) Ferritin_CIF12_12m	-0.01	656	0.827309	0.02	435	0.642106	0.927681	-0.01	708	0.580116	-0.01	670	0.466453
DBP_120m	Diastolic blood pressure_AS (Higher is more) DBP_120m	0	809	0.828408	-0.01	724	0.574537	0.112053	0	761	0.726874	-0.01	634	0.38966
cf143_61m	Mean systolic BP at 61 mth (Higher is more) cf143_61m	0.01	702	0.835062	0	802	0.921279	0.897257	0	830	0.901363	0	781	0.745728
MOMED5Y_61m	Mother's educational qualification 5 years (Range 0-5, higher = better) MOMED5Y_61m	0	811	0.837306	0.01	764	0.669565	0.175062	0	853	0.958247	0	825	0.846498
cf069_61m	BMI at 61 mth (Higher is more) cf069_61m	0.01	717	0.838768	0.01	754	0.870102	0.890607	0.01	747	0.695372	0.01	663	0.452757
kb067_6m	NO of HOSP admissons (Higher = more) kb067_6m	0	812	0.83877	-0.01	671	0.478095	0.110557	0	809	0.861957	0	822	0.843729
HB_CIF18_18m	Haemoglobin, 18mth CIF (Higher is more) HB_CIF18_18m	-0.01	686	0.843596	-0.01	666	0.822316	0.917373	-0.01	567	0.300313	-0.02	508	0.151253
pg1034_47m	A3e: Frequency partner has taken pills for depression in the past year (Range 1-4, 1= Daily to 4 = Not at all) pg1034_47m	0	800	0.844316	0	863	0.984321	0.487614	0	858	0.965683	0	853	0.958413
ke802b_24m	Approach Score (Prorated) (Higher = more) ke802b_24m	0	815	0.847128	0.01	711	0.550291	0.131505	0.01	726	0.629187	0.01	587	0.302448
cidB2846_0m	Participant ID (do not include as predictor) (nan) cidB2846_0m	0	822	0.848626	0	834	0.850832	0	0	806	0.848626	0	826	0.850832
cf068_49m	BMI at 49 mth (Higher is more) cf068_49m	0.01	724	0.848936	0	828	0.948264	0.892269	-0.01	743	0.675015	-0.01	627	0.378567
d586a_12wg	NAT father known to have depression etc. (about mother's father) (1=yes, 2 = no) d586a_12wg	0	820	0.84971	0	829	0.84971	0.078803	0	808	0.851122	-0.01	606	0.339906
ke808b_24m	Threshold Score (Prorated) (Higher = more) ke808b_24m	0	817	0.850856	0.01	767	0.66726	0.131006	0.01	685	0.538562	0.01	601	0.331414
kg622b_38m	DV: EAS shyness score (prorated) (Higher = more) kg622b_38m	0	818	0.851986	0	822	0.827559	0.137323	0	791	0.815446	0	819	0.838274
h225_33m	Partner went away > CH18 mths (Range 1-5, reversed (5 did not happen, 1 happened and affected a lot)) h225_33m	0	819	0.856183	-0.01	759	0.655867	0.157606	0	799	0.835698	-0.01	756	0.680779
kd510b_18m	Ch admitted to hospital (adj) (1=yes, 2 = no) kd510b_18m	0	823	0.85805	0	833	0.85805	0.102244	0	822	0.880155	-0.01	590	0.306326
sa050_90m	A4d4: Child currently has a special teacher (1=yes, 2 = no) sa050_90m	0	806	0.865744	0	814	0.865744	0.548462	-0.01	642	0.462988	-0.05	101	0.000199808
n4120r_97m	Partner employment (0=not working, 1= part-time work, 2= full-time work) n4120r_97m	0	821	0.867914	-0.01	632	0.417807	0.252203	-0.01	748	0.695603	-0.02	408	0.0682831
j308a_47m	MUM Divorced> CH 30 MTHs y/n (1=yes, 2=no) j308a_47m	0	824	0.869321	0	836	0.869321	0.147963	0	800	0.836218	-0.01	711	0.574256
cf075_31m	Waist circ at 31 mth (Higher is more) cf075_31m	0.01	743	0.87037	0.01	658	0.787879	0.890607	-0.01	702	0.567202	0	797	0.782384
kd058r_18m	NO of Times Child Hospitalized (Higher = more) kd058r_18m	0	828	0.872696	0.01	675	0.481094	0.105569	0	805	0.846764	0.02	483	0.122794
VitDd2_preg_25wg	Vitamin D2 nmol/l, blood: pregnancy (double-check timing) (Higher is more) VitDd2_preg_25wg	0	813	0.873874	-0.01	775	0.747785	0.447215	0	818	0.871848	0	833	0.890424
kr820_91m	DV: DAWBA DSM-IV clinical diagnosis - Separation anxiety disorder (1= Yes, 2 = No) kr820_91m	0	825	0.87473	0	838.5	0.87473	0.176392	0	821	0.876594	-0.02	480	0.120164
kr826_91m	DV: DAWBA DSM-IV clinical diagnosis - Anxiety disorder NOS (1= Yes, 2 = No) kr826_91m	0	826	0.87473	0	838.5	0.87473	0.176392	0	820	0.876594	-0.02	444	0.0910807
k1044_61m	A3e: Frequency mother had pills for depression in past year (Range 1-4, 1 = daily, 4 = not at all) k1044_61m	0	827	0.876258	0	825	0.843827	0.16808	0	854	0.958353	-0.02	518	0.165255
j308_47m	MUM Divorced> CH 30 MTHs (Range 1-5, reversed (5 did not happen, 1 happened and affected a lot)) j308_47m	0	829	0.879315	0	842	0.880768	0.148961	0	842	0.933721	-0.02	477	0.109975
j314_47m	MUM lost Job> CH 30 MTHs (Range 0-4, reversed (0 did not happen, 4 happened and affected a lot)) j314_47m	0	831	0.882348	0.01	655	0.443401	0.148961	0	811	0.862835	0.01	672	0.470962
h221a_33m	Partner lost job >CH18 mths (yes/no) (1=yes, 2 = no) h221a_33m	0	832	0.884444	0	843	0.884444	0.157606	0	825	0.890502	0	810	0.826121
PARTNERED5Y_61m	Partner's educational qualification 5 years (Range 0-5, higher = better) PARTNERED5Y_61m	0	830	0.889963	0	870	0.998871	0.269825	-0.01	601	0.350917	-0.01	608	0.34138
f063a_8m	Taken anti-depressant since birth (yes/no) (1=yes, 2 = no) f063a_8m	0	834	0.891611	0	845	0.891611	0.108396	0	850	0.950505	0	803	0.804906
c801_32wg	Partner ethnic background (1=white, 2 =nonwhite) c801_32wg	0	835	0.891732	0	809	0.795714	0.0924356	0	843	0.934277	0.02	458	0.0995229
Andro_BBS_102m	Androstenedione ng/dl, BBS (Higher is more) Andro_BBS_102m	-0.01	763	0.895037	-0.03	361	0.504228	0.895761	0.03	229	0.00878805	0.04	132	0.000738056
cf128_37m	Mean pulse rate at 37 mth (Higher is more) cf128_37m	0.01	713	0.895116	-0.02	403	0.689092	0.955112	0	787	0.808991	-0.01	708	0.572467
Alkphos_F9_108m	Alkaline Phophatase 2, F9 (Higher is more) Alkphos_F9_108m	0	833	0.901209	-0.01	749	0.684795	0.380216	0.01	714	0.589745	0.01	626	0.376857
kt3019_103m	C1m: Frequency child helps in the house (1 = Nearly every day, 6 = Not at all) kt3019_103m	0	838	0.901644	0	849	0.903179	0.159601	0	862	0.978262	0	844	0.920508
pb_seg_p_18wg	B: Socio economic group (partner) (Lower is better) pb_seg_p_18wg	0	839	0.913011	0	851	0.911154	0.265337	0	813	0.863062	0	852	0.95344
Avg_camsis_p_97m	Average CAMSIS score (partner) (Higher is better) Avg_camsis_p_97m	0	841	0.9138	0	832	0.861437	0.177057	0	828	0.900027	0	841	0.915537
MaternalSeparations_103m	Sum of periods with maternal separations (from 6 mos to 8y7mo) (Higher=more) MaternalSeparations_103m	0	840	0.919305	0.01	692	0.574248	0.33483	0	833	0.908305	0.01	592	0.3162
d536a_12wg	NAT mother known to have depression etc. (about mother's mother) (1=yes, 2 = no) d536a_12wg	0	843	0.920621	0	853	0.920621	0.078803	0	839	0.921374	-0.01	649	0.419035
kt5011_103m	E12: Since 7th birthday child has been admitted to hospital (Range 1-5 (reverse), 1=yes big effect, 5=didn√¢¬Ä¬ôt happen) kt5011_103m	0	842	0.920804	0	823	0.837388	0.15611	0	859	0.966934	0	855	0.959613
cf067_43m	BMI at 43 mth (Higher is more) cf067_43m	0	789	0.923049	0	798	0.914016	0.891438	0	798	0.835481	0.01	678	0.481852
g049_21m	Mum had depression pills >CH8MTHs (Range 1-4, 1 = daily, 4 = not at all) g049_21m	0	847	0.933659	0	790	0.727434	0.134331	0	810	0.861995	0	818	0.837891
Ferritin_CIF18_18m	Ferritin mg/l, 18mth CIF (Higher is more) Ferritin_CIF18_18m	0	788	0.934939	-0.03	370	0.582893	0.925852	0	832	0.905029	0	787	0.753903
b107_18wg	Medication for anxiety in 1st 3 months (1=yes, 2 = no) b107_18wg	0	850	0.936626	0	856	0.936626	0.0718204	0	829	0.900774	-0.04	225	0.00636072
ku537_108m	D1l: Child helps in the house (1 = Nearly every day, 6 = Not at all) ku537_108m	0	848	0.936892	-0.01	706	0.547857	0.146467	0	831	0.902727	0	774	0.729841
Adiponectin_f9_108m	Adiponectinng/ml, Focus@9 (Higher is more) Adiponectin_f9_108m	0	845	0.937964	-0.01	781	0.750348	0.380715	0	790	0.814153	-0.01	665	0.453509
HDL_f9_108m	HDL mmol/l, Focus@9 (Higher is more) HDL_f9_108m	0	780	0.938511	0	848	0.976389	0.950956	-0.01	592	0.33262	-0.01	703	0.548716
j044_47m	MUM took Depression Pills >1 YR (Range 1-4, 1 = daily, 4 = not at all) j044_47m	0	849	0.938978	0	789	0.727098	0.151122	0	865	0.982619	-0.01	581	0.28434
Shy57mos_57m	EAS shyness score (prorated) (Higher = more) Shy57mos_57m	0	851	0.940029	0	847	0.899587	0.14946	0	802	0.843949	-0.01	746	0.659422
Se_preg_20wg	Selenium, whole blood ug/l: Pregnancy (time missing, imputing 20wg for now) (Higher is more) Se_preg_20wg	0	836.5	0.94077	-0.02	429.5	0.330146	0.699917	0	846	0.941398	0	773	0.728101
Seadj_preg_20wg	Selenium, adjusted for limit of detection ug/l: Pregnancy (time missing, imputing 20wg for now) (Higher is more) Seadj_preg_20wg	0	836.5	0.94077	-0.02	429.5	0.330146	0.699917	0	845	0.941398	-0.01	724	0.604455
LEsum69_69m	No. of life events to child (Higher=more) LEsum69_69m	0	852	0.942107	0	787	0.727371	0.179052	0	819	0.872369	-0.01	705	0.561127
cf046_37m	Weight at 37 mth (Higher is more) cf046_37m	0	814	0.94378	0.01	737	0.85129	0.889776	0.01	670	0.515724	0.02	547	0.213175
k6004_61m	F1c2: Number of jobs mother is currently doing (Higher = more) k6004_61m	0	846	0.943786	-0.01	785	0.769996	0.455195	0	835	0.912925	0.02	473	0.107364
ph1170_61m	A6u: Frequency in the past month respondent has felt depressed (Range 1-3, 1= Almost all the time, 2 = sometimes, 3 = not at all.) ph1170_61m	0	844	0.944793	-0.01	700	0.650172	0.527016	-0.01	597	0.343125	-0.03	327	0.0282646
kf465_30m	No. of life events to child (Higher=more) kf465_30m	0	853	0.948458	0	808	0.799368	0.132835	0	866	0.984238	0	867	0.992938
HB_CIF8_8m	Haemoglobin, 8mth CIF (Higher is more) HB_CIF8_8m	0	816	0.9498	0	855	0.978579	0.902411	0	841	0.926665	0.01	741	0.65024
kr822_91m	DV: DAWBA DSM-IV clinical diagnosis - Social phobia (1= Yes, 2 = No) kr822_91m	0	854	0.950526	0	857	0.950526	0.176392	0	851	0.951267	-0.02	399	0.0617004
LifeEvents30_30m	Weighted Life Events Score (Higher=more) LifeEvents30_30m	0	855	0.950672	0	830	0.855523	0.137988	0	779	0.77884	-0.01	726	0.619856
f063_8m	Anti-depressant use since CH born (Range 1-4, 1 = daily, 4 = not at all) f063_8m	0	857	0.952076	0	846	0.893333	0.108396	0	838	0.918882	0	806	0.811153
kr821_91m	DV: DAWBA DSM-IV clinical diagnosis - Specific phobia (1= Yes, 2 = No) kr821_91m	0	856	0.953304	0	858	0.953304	0.176392	0	852	0.954004	-0.02	427	0.0825309
kg621b_38m	DV: EAS activity score (prorated) (Higher = more) kg621b_38m	0	858	0.955408	0	827	0.853785	0.136991	0	792	0.816335	0	870	0.999184
j311_47m	PTR Lost Job> CH 30 MTHs (Range 1-5, reversed (5 did not happen, 1 happened and affected a lot)) j311_47m	0	859	0.956441	0.01	753	0.646552	0.148961	0	834	0.910848	0.02	533	0.189688
e327_8w	Taken anti-depressant since birth (1=yes, 2 = no) e327_8w	0	862	0.957053	0	860	0.957053	0.112718	0	849	0.947785	-0.01	693	0.515288
kj334_42m	Reunion warmth score (higher means more separation avoidance/anxiety) kj334_42m	0	861	0.957763	0.02	518	0.196191	0.142477	0	863	0.980113	0.02	557	0.224016
l3044_73m	C3e: Frequency respondent has taken pills for depression since study child's 5th birthday (Range 1-4, 1 = daily, 4 = not at all) l3044_73m	0	863	0.960635	-0.01	604	0.35056	0.181712	0	855	0.959384	-0.01	656	0.434876
Glob_F9_108m	Globulin, F9 (Higher is more) Glob_F9_108m	0	860	0.963183	0	821	0.852066	0.380549	0	857	0.96391	0	849	0.939893
h219_33m	Partner rejected children > CH18 mths (range 1-5 (reverse), 1=yes big effect, 5=didn√¢¬Ä¬ôt happen) h219_33m	0	865	0.969939	0	796	0.759015	0.157772	0	860	0.971096	0.02	555	0.221767
kr831_91m	DV: DAWBA DSM-IV clinical diagnosis - Depressive disorder NOS (1= Yes, 2 = No) kr831_91m	0	867	0.97672	0	862	0.97672	0.176392	0	861	0.977069	-0.02	411	0.070504
d602ar_12wg	Number of maternal grandparents known to have depression (0= none, 1 =one, 2 = two grandparents) d602ar_12wg	0	868	0.982364	0	871	0.999371	0.078803	0	864	0.982532	0.01	730	0.622488
widowed8m_8m	Mom widowed (no=0, yes = 1) widowed8m_8m	0	869	0.985174	0	864	0.985174	0.110224	0	867	0.985329	0.02	431	0.0857855
cf148_61m	Mean pulse rate at 61 mth (Higher is more) cf148_61m	0	864	0.987589	-0.01	598	0.73452	0.896924	0.01	637	0.453149	0.01	729	0.622308
f245a_8m	Got married yes/no (1=yes, 2=no) f245a_8m	0	871	0.992151	0	867	0.992151	0.106733	0	837	0.91779	-0.02	450	0.0962585
IGF1_preg_13wg	IGF1, blood: Pregnancy (Higher is more) IGF1_preg_13wg	0	866	0.994524	0.01	618	0.836094	0.956442	0.02	351	0.0613078	0.02	489	0.130619
HepA_CIF61_61m	Hepatitis A status, 61mth CIF (Higher is more) HepA_CIF61_61m	0	870	0.996806	0	865	0.996806	0.93616	0	789	0.813071	-0.01	681	0.490676
vitdd2i_F7_84m	Vitamin D (25(OHD2)) indicator <1.25, F7 (Higher is more) vitdd2i_F7_84m							0.968745
kr823_91m	DV: DAWBA DSM-IV clinical diagnosis - Posttraumatic stress disorder (1= Yes, 2 = No) kr823_91m							0.176392
vitdd2i_F9_108m	Vitamin D (25(OHD2)) indicator <1.25, F9 (Higher is more) vitdd2i_F9_108m							0.65453

## Sheet: Dep16Cleaning
Description	# of features	# of samples
Raw	6163	15645
Merge Features	885	15645
Remove the samples with a missing target variable	885	4993
Remove "ignored variables" (child ID)	884	4993
Remove overly missing variables (>= 60% missing)	765	4993
Remove constant variables	764	4993
Remove variables >= age 11	755	4993
Remove features where the Pearson Correlation p-val is >= 0.05	338	4993
Final	338	4993
Final Depressed	338	779
Final Not Depressed	338	4214

## Sheet: Dep16Pearson
VariableName	description	pearson_corr	pearson_corr_rank	pearson_p_val	spearman_corr	spearman_corr_rank	spearman_p_val	%mis	pearson_corr_imp	pearson_corr_imp_rank	pearson_p_val_imp	spearman_corr_imp	spearman_corr_imp_rank	spearman_p_val_imp
y16CH_Dep_YN_192m	SMFQ depression score >=12 yes/no at age 16 (Higher=more) y16CH_Dep_YN_192m	1	1	0	1	1	0	0	1	1	0	1	1	0
y10CH_Dep_127m	Child score on moods and feelings questionnaire (depression) at 10 years (Higher=more) y10CH_Dep_127m	0.19	3.5	5.20921e-33	0.18	2.5	5.39014e-30	0.187663	0.17	2	3.21743e-32	0.16	2	2.63832e-28
fddp130_120m	Depression Score at Focus 10 assessment: F10+ (Higher = more) fddp130_120m	0.19	3.5	5.20921e-33	0.18	2.5	5.39014e-30	0.187663	0.17	3	3.21743e-32	0.15	3	4.46571e-28
kz021_0m	Child sex (1=male, 2=female) kz021_0m	0.15	5	1.88556e-26	0.15	4	1.88556e-26	0.000801122	0.15	4	2.85029e-26	0.15	4	2.54293e-26
Global_116m	SDQI - global self-esteem (Higher = better at school work) Global_116m	-0.11	8	5.00811e-14	-0.11	12	2.53235e-12	0.132385	-0.11	5	8.14071e-15	-0.11	6	3.53962e-14
ku707b_108m	DV: SDQ - Emotional symptoms score (prorated) (Higher = more.) ku707b_108m	0.11	9	7.30421e-14	0.12	8	3.58044e-15	0.127579	0.1	6	6.08043e-13	0.11	5	4.72656e-16
ku710b_108m	DV: SDQ - Total difficulties score (prorated) (Higher = more.) ku710b_108m	0.11	11	4.7483e-13	0.1	14	1.07025e-11	0.12858	0.1	7	2.04049e-12	0.1	10	1.04554e-12
ku673b_91m	DV: SMFQ depression score (prorated) (Higher = more) ku673b_91m	0.1	14	4.55241e-12	0.1	18	8.88703e-11	0.127378	0.1	8	4.63056e-12	0.11	7	8.38474e-14
e372a_8w	Anxiety subscale of CCEI (Higher = more) e372a_8w	0.1	19	2.4844e-11	0.09	33	6.09335e-09	0.0859203	0.09	10	5.0086e-11	0.08	36	4.38974e-09
Math_116m	SDQI - Child is good at math (Higher = better at school work) Math_116m	-0.1	16	3.54187e-11	-0.1	16	2.10776e-11	0.120769	-0.1	9	1.39264e-11	-0.1	8	3.47194e-13
h200b_33m	DV: Edinburgh postnatal depression scale score (prorated) (Higher = more) h200b_33m	0.1	20	1.2475e-10	0.1	19	1.82964e-10	0.129581	0.09	12	8.62886e-11	0.09	15	3.40132e-11
Friends_116m	SDQI - Child is popular with friends (Higher = more popular with friends.) Friends_116m	-0.1	21	1.36719e-10	-0.09	31	9.87574e-09	0.123573	-0.09	15	1.85111e-10	-0.09	26	1.32978e-09
Athletics_116m	SDQI - Child is good at athletics (Higher = better at sports) Athletics_116m	-0.1	23	2.53735e-10	-0.1	15	1.89305e-11	0.120769	-0.09	14	1.01859e-10	-0.1	9	4.66208e-13
pc088a_8w	CCEI Depression subscale (prorated) for mom's partner (Higher = more depressed) pc088a_8w	0.1	13	2.69994e-10	0.09	20	1.05296e-08	0.273984	0.09	13	9.4706e-11	0.09	18	2.35581e-10
y10CH_Dep_YN_127m	SMFQ depression score >=12 yes/no at age 10 (Higher=more) y10CH_Dep_YN_127m	0.1	18	2.87614e-10	0.1	17	2.87614e-10	0.187663	0.09	17	2.75603e-10	0.07	106	1.1162e-06
ku708b_108m	DV: SDQ - Conduct problems score (prorated) (Higher = more.) ku708b_108m	0.09	24	3.2157e-10	0.09	23	8.11322e-10	0.125976	0.09	21	1.38965e-09	0.1	14	1.69988e-11
b352a_18wg	Anxiety subscale of CCEI in HAB (Higher = more) b352a_18wg	0.09	27	4.57192e-10	0.09	28	7.45298e-09	0.122772	0.09	11	8.21166e-11	0.09	21	3.96363e-10
h178b_33m	DV: CCEI anxiety subscale score (prorated) (Higher = more) h178b_33m	0.09	28	7.14065e-10	0.09	26	5.60371e-09	0.128179	0.09	20	5.11366e-10	0.08	34	3.45398e-09
e391_8w	Edinburgh Postnatal Depression Score with missing values (0=not depressed, 28= very depressed) e391_8w	0.09	34	1.81452e-09	0.08	49	5.29968e-08	0.0859203	0.08	24	2.71916e-09	0.08	69	6.83818e-08
kv7000_120m	K1: In past month child has been very sad (Higher=more) kv7000_120m	-0.09	33	2.9634e-09	-0.09	25	2.9634e-09	0.134588	-0.09	19	3.81369e-10	-0.1	11	2.5578e-12
f8se125_96m	Self Esteem: Scholastic Competence Score: F@8 (Higher = more competence) f8se125_96m	-0.1	22	3.61483e-09	-0.09	29	9.78557e-08	0.246946	-0.09	18	3.24276e-10	-0.08	43	8.27585e-09
b371_18wg	Edinburgh Postnatal Depression Score in HAB (0=not depressed, 30= very depressed) b371_18wg	0.09	36	4.55371e-09	0.08	39	2.14413e-08	0.115762	0.08	23	2.31382e-09	0.08	41	7.70319e-09
Parents_116m	SDQI - Child's relationship with parents (Higher = gets along with parents) Parents_116m	-0.09	37	5.44951e-09	-0.08	63	3.51599e-07	0.123373	-0.08	29	7.6218e-09	-0.08	52	2.20021e-08
g269_21m	Crown Crisp - Anxiety (prorated) (Higher = more) g269_21m	0.09	38	7.92937e-09	0.08	40	2.54504e-08	0.111756	0.08	30	7.97051e-09	0.08	33	1.9916e-09
c601_32wg	Edinburgh Postnatal Depression Score with missing values (0=not depressed, 30= very depressed) c601_32wg	0.09	42	9.22468e-09	0.08	41	2.54612e-08	0.0915281	0.08	26	4.63115e-09	0.08	38	5.20844e-09
j012a_47m	MUM Had Depression >1 YR y/n (1=yes, 2 = no) j012a_47m	-0.09	43	1.76641e-08	-0.09	35	1.76641e-08	0.124975	-0.08	25	4.57574e-09	-0.09	16	9.62732e-11
Avg_FinDiff_61m	Average Financial Difficulties (Avg of 1y,2y,5y) (Higher = more difficulties, scale 0 to 20 (average of 5 items)) Avg_FinDiff_61m	0.08	50	1.91334e-08	0.08	55	8.19512e-08	0.0725015	0.08	36	1.99483e-08	0.08	39	7.07477e-09
kq346c_81m	DV: SDQ Emotional Symptoms Score (prorated) (Higher = more.) kq346c_81m	0.09	39	1.99408e-08	0.08	53	3.09145e-07	0.15682	0.08	40	3.93808e-08	0.08	64	4.98451e-08
Appearance_116m	SDQI - Child is pleased with physical appearance (Higher = more good looking.) Appearance_116m	-0.09	40	2.00258e-08	-0.07	84	3.23043e-06	0.145604	-0.08	27	6.76493e-09	-0.07	91	3.0158e-07
j100_47m	FREQ MUM felt Depressed in Past Month (Range 1-3, higher = more) j100_47m	-0.08	49	3.86392e-08	-0.08	47	7.31621e-08	0.125576	-0.08	43	5.32687e-08	-0.09	24	8.80023e-10
kr367b_91m	DV: General anxieties score (prorated) (Higher = more) kr367b_91m	0.08	45	4.14085e-08	0.07	73	1.97954e-06	0.158622	0.08	32	1.25196e-08	0.08	72	7.52489e-08
kq346f_81m	DV: SDQ Total Behavioural Difficulties Score (prorated) (Higher = more.) kq346f_81m	0.08	47	4.6136e-08	0.08	42	8.35413e-08	0.158622	0.08	46	8.85891e-08	0.08	54	2.6008e-08
FinDiff_61m	Financial Difficulties score (Higher = more difficulties, scale 0 to 20 (average of 5 items)) FinDiff_61m	0.08	46	5.07115e-08	0.07	102	1.81597e-05	0.166233	0.08	45	7.4216e-08	0.08	78	1.06898e-07
k1170_61m	A6u: Frequency mother felt depressed in past month (Range 1-4, 1 = almost always, 4 = not at all) k1170_61m	-0.08	48	5.53135e-08	-0.08	38	4.15292e-08	0.156219	-0.08	38	2.69242e-08	-0.09	17	1.47805e-10
g290_21m	Edinburgh Post-natal Depression Score (Higher = more) g290_21m	0.08	57	7.22579e-08	0.08	52	1.6843e-07	0.12137	0.08	41	4.30523e-08	0.08	51	2.12108e-08
MJobLTot_110m	# Developmental periods with mom job loss up to 110m (Higher = more losses) MJobLTot_110m	0.09	25	7.69015e-08	0.09	32	9.2109e-07	0.355898	0.07	83	3.59705e-06	0.09	30	1.7227e-09
c579_32wg	Maternal depression subscale of CCEI in YP (0=not depressed, 16=very depressed) c579_32wg	0.08	59	7.84762e-08	0.08	54	1.67345e-07	0.118366	0.08	34	1.48091e-08	0.08	53	2.51776e-08
b354a_18wg	Maternal Depression subscale of Crown Crisp Experiential Index in HAB (0=not depressed, 16 = very depressed) b354a_18wg	0.08	60	8.63107e-08	0.07	68	7.15371e-07	0.122772	0.08	37	2.13551e-08	0.08	73	7.90027e-08
School_116m	SDQI - Child is good at school (Higher = better at school work) School_116m	-0.08	61	8.63242e-08	-0.08	59	2.47839e-07	0.12137	-0.08	42	4.45803e-08	-0.08	58	3.35912e-08
pc084a_8w	CCEI Anxiety subscale II (Higher=more) pc084a_8w	0.09	35	9.06716e-08	0.08	48	1.09966e-06	0.273984	0.07	68	9.3074e-07	0.06	172	1.98788e-05
l3010r_73m	C2a: Respondent has had/continued to have anxiety/nerves since study child's 5th birthday (1=yes, 2 = no) l3010r_73m	-0.08	53	1.14064e-07	-0.08	44	1.14064e-07	0.157621	-0.08	28	7.55528e-09	-0.09	19	3.41905e-10
j100a_47m	MUM Felt Depressed in Past Month y/n (1=yes, 2 = no) j100a_47m	-0.08	63	1.15246e-07	-0.08	50	1.15246e-07	0.124975	-0.07	51	1.90342e-07	-0.08	32	1.87774e-09
pj2013_73m	B12: Respondent has been worried or anxious for no good reason in the past week (Range 1-4, 1=Not at all, 4 = often) pj2013_73m	0.1	15	1.21825e-07	0.1	13	1.31428e-07	0.482075	0.09	22	1.66096e-09	0.08	37	4.57276e-09
p1210_110m	A7u: Frequency mother has felt depressed in past month (Range 1-3, higher = more) p1210_110m	-0.08	62	1.5526e-07	-0.09	34	1.88567e-08	0.143601	-0.08	31	1.10182e-08	-0.1	13	1.45661e-11
e612_8w	Social support score (0-30 (higher more support)) e612_8w	-0.08	67	1.55346e-07	-0.07	83	1.39944e-06	0.0885239	-0.08	48	1.04161e-07	-0.07	102	7.54047e-07
h184b_33m	DV: CCEI depression subscale score (prorated) (Higher = more) h184b_33m	0.08	68	2.95672e-07	0.08	66	4.32871e-07	0.12858	0.07	56	3.43631e-07	0.07	90	2.61995e-07
p1010r_110m	A2a: Mother has had anxiety or 'nerves' in last 3 years (1=yes, 2 = no) p1010r_110m	-0.08	65	3.16068e-07	-0.08	57	3.16068e-07	0.148007	-0.08	39	3.78648e-08	-0.09	25	1.18761e-09
h735_33m	Financial Difficulties score (Higher = more difficulties, scale 0 to 20 (average of 5 items)) h735_33m	0.08	69	3.2967e-07	0.07	81	2.28432e-06	0.127378	0.08	44	6.26212e-08	0.08	65	5.20992e-08
h090_33m	Freq mum felt depressed in past mth (range 1-3, higher = less frequent) h090_33m	-0.08	74	5.80018e-07	-0.07	75	1.62126e-06	0.131985	-0.07	61	5.68273e-07	-0.07	99	6.88976e-07
f173_8m	Anxiety subscale of CCEI (Higher = more) f173_8m	0.07	76	6.39964e-07	0.08	64	2.6684e-07	0.101943	0.07	57	3.57057e-07	0.08	63	4.8335e-08
d801_12wg	Social support score: modes/missing data (0-30 (higher more support)) d801_12wg	-0.07	82	7.32877e-07	-0.07	88	2.49027e-06	0.074304	-0.07	55	2.79832e-07	-0.07	96	6.25477e-07
ku525_108m	D1e: Child goes to special classes or clubs for some activity (1 = Nearly every day, 6 = Not at all) ku525_108m	0.08	75	8.18808e-07	0.08	67	7.39324e-07	0.154016	0.08	50	1.05953e-07	0.09	22	5.71706e-10
c573_32wg	Anxiety subscale of CCEI in YP (Higher = more) c573_32wg	0.07	80	1.03691e-06	0.07	82	1.9581e-06	0.114961	0.07	52	2.12579e-07	0.07	86	2.11226e-07
g241_21m	Social network score: missing items put to mode (0-30 (higher more support)) g241_21m	-0.07	83	1.39252e-06	-0.06	117	1.81119e-05	0.110955	-0.07	62	5.94258e-07	-0.07	134	4.09904e-06
f8se126_96m	Self Esteem: Global Self Worth Score: F@8 (Higher = more competence) f8se126_96m	-0.08	64	1.41692e-06	-0.08	62	2.29766e-06	0.247547	-0.08	47	9.60881e-08	-0.07	85	2.04402e-07
h012a_33m	Mum had anxiety or nerves > CH18 mths y/n (1=yes, 2 = no) h012a_33m	-0.07	81	1.4706e-06	-0.07	74	1.4706e-06	0.125776	-0.07	71	1.21278e-06	-0.07	93	4.17736e-07
partner9y2m_110m	average of p3050-p3060 (partner rejection of child, minus p3058) (lower means less affection and more rejection (1 = yes, 2=sometimes, 3=no)) partner9y2m_110m	0.08	72	1.54561e-06	0.07	71	3.00612e-06	0.201282	0.08	35	1.7884e-08	0.09	23	6.16298e-10
e376a_8w	Depression subscale of CCEI (0=not depressed, 16=very depressed) e376a_8w	0.07	89	1.58716e-06	0.07	97	5.90377e-06	0.0861206	0.07	78	2.53164e-06	0.06	141	5.25806e-06
socsup51_61m	Social support score (range 1-4 (higher more support)) socsup51_61m	-0.07	77	1.64903e-06	-0.07	93	1.08957e-05	0.155818	-0.07	66	8.83982e-07	-0.06	143	6.16133e-06
socnet51_61m	Social network score: average score if min 6 items filled out (range 1-4 (higher more friends)) socnet51_61m	-0.07	78	1.70421e-06	-0.06	127	3.74493e-05	0.152814	-0.07	67	8.86366e-07	-0.06	167	1.76229e-05
f9dx135_108m	Total Body - fat mass (g) F@9 (Higher is more) f9dx135_108m	0.08	73	1.85112e-06	0.08	60	1.22706e-06	0.210094	0.08	49	1.05856e-07	0.08	42	7.98191e-09
g120_21m	FREQ Mum felt depressed in past month (Range 1-4, 1 = almost always, 4 = not at all) g120_21m	-0.07	87	1.89157e-06	-0.07	86	2.85116e-06	0.116763	-0.07	75	1.80507e-06	-0.08	75	8.53693e-08
pe267_21m	CCEI Depression Subscale II (prorated) (Higher = more) pe267_21m	0.09	41	1.9122e-06	0.08	56	1.27808e-05	0.380332	0.07	54	2.64833e-07	0.08	66	6.03408e-08
h039_33m	Mum had depression pills > CH18 mths (Range 1-4, 1 = daily, 4 = not at all) h039_33m	-0.07	85	2.06214e-06	-0.06	114	2.1455e-05	0.129782	-0.07	80	2.62454e-06	-0.05	267	0.000367365
p1011r_110m	A2b: Mother has had depression in last 3 years (1=yes, 2 = no) p1011r_110m	-0.07	84	2.30102e-06	-0.07	76	2.30102e-06	0.145404	-0.07	65	8.64401e-07	-0.08	35	3.88879e-09
h090a_33m	Freq mum felt depressed in past month yes/no (1=yes, 2 = no) h090a_33m	-0.07	90	2.7024e-06	-0.07	85	2.7024e-06	0.125776	-0.07	82	3.32713e-06	-0.07	107	1.19231e-06
l3011r_73m	C2b: Respondent has had/continued to have depression since study child's 5th birthday (1=yes, 2 = no) l3011r_73m	-0.07	86	3.18762e-06	-0.07	80	3.18762e-06	0.158021	-0.07	60	5.51515e-07	-0.08	56	2.73764e-08
kr519b_91m	DV: Troublesome behaviours score (prorated) (Higher = more.) kr519b_91m	0.07	88	3.73267e-06	0.06	140	6.89067e-05	0.161226	0.07	72	1.30865e-06	0.07	88	2.37575e-07
g227_21m	Social support score: missing items put to mode (0-30 (higher more support)) g227_21m	-0.07	94	3.81413e-06	-0.06	156	0.000131401	0.113158	-0.07	63	7.81903e-07	-0.06	173	2.21562e-05
sa013_90m	A1d: Teacher's rating of child for age - general knowledge (Range 1-5, 1 = very good, 5 = poor) sa013_90m	0.09	26	4.4004e-06	0.09	27	1.95958e-05	0.528139	0.08	33	1.3773e-08	0.08	45	1.29873e-08
g120a_21m	Mum felt depressed in past month (1=yes, 2 = no) g120a_21m	-0.07	103	5.90445e-06	-0.07	91	5.90445e-06	0.110354	-0.06	87	6.09385e-06	-0.07	87	2.30543e-07
mom7y1m_85m	average of m3350-m3357 (mom rejection for child) (lower means less affection and more rejection (1 = yes, 2=sometimes, 3=no)) mom7y1m_85m	0.07	104	1.16771e-05	0.07	103	1.83302e-05	0.15742	0.07	81	3.3013e-06	0.07	92	3.4457e-07
k1011r_61m	A2b: Mother had depression in past year (1=yes, 2 = no) k1011r_61m	-0.07	105	1.28657e-05	-0.07	95	1.28657e-05	0.160224	-0.06	88	6.15863e-06	-0.08	47	1.79284e-08
g274_21m	Crown Crisp - Depression subscale (Higher = more) g274_21m	0.07	111	1.51788e-05	0.07	110	1.54528e-05	0.125175	0.06	91	6.97993e-06	0.07	110	1.40159e-06
f021a_8m	Had depression since birth (1=yes, 2 = no) f021a_8m	-0.06	117	1.64535e-05	-0.06	120	1.64535e-05	0.0947326	-0.06	89	6.80653e-06	-0.07	123	2.60556e-06
ku709b_108m	DV: SDQ - Peer problems score (prorated) (Higher = more.) ku709b_108m	0.06	113	1.94676e-05	0.07	79	2.07476e-06	0.127579	0.06	136	7.24005e-05	0.08	44	9.76531e-09
Emotional69mos_69m	EAS emotionality (prorated) (Higher = more) Emotional69mos_69m	0.07	109	1.95288e-05	0.07	105	1.94765e-05	0.153615	0.07	85	4.2739e-06	0.07	117	1.95607e-06
pg1011r_47m	A2b: Partner had depression in the past year y/n (1=yes, 2 = no) pg1011r_47m	-0.08	54	2.00824e-05	-0.08	45	2.00824e-05	0.454837	-0.06	95	9.75794e-06	-0.07	84	1.79103e-07
kq346d_81m	DV: SDQ Conduct Problems Score (prorated) (Higher = more.) kq346d_81m	0.07	110	2.08383e-05	0.07	112	2.3654e-05	0.156018	0.06	99	1.39351e-05	0.07	108	1.34126e-06
sa060r_90m	A5i: Child's stream for Mathematics (Range 1-3, Higher = better ability) sa060r_90m	-0.09	31	2.25658e-05	-0.09	22	1.60904e-05	0.575205	-0.07	53	2.63217e-07	-0.08	59	3.57537e-08
j044a_47m	MUM Took Depression Pills >1 YR y/n (1=yes, 2 = no) j044a_47m	-0.06	121	2.79895e-05	-0.06	128	2.79895e-05	0.124975	-0.06	104	2.29667e-05	-0.08	76	9.45491e-08
g020a_21m	Mum had anxiety or nerves (1=yes, 2 = no) g020a_21m	-0.06	125	2.84077e-05	-0.06	132	2.84077e-05	0.110354	-0.06	109	2.60016e-05	-0.07	81	1.49498e-07
pc341_8w	Social support score: modes/missing data (Higher = more) pc341_8w	-0.07	93	3.00774e-05	-0.07	94	4.98487e-05	0.277789	-0.06	97	1.03879e-05	-0.06	138	4.97299e-06
h013a_33m	Mum had depression > CH18 mths (1=yes, 2 = no) h013a_33m	-0.06	123	3.03503e-05	-0.06	130	3.03503e-05	0.125776	-0.06	94	9.22964e-06	-0.06	139	5.21527e-06
h039a_33m	Mum had depression pills > CH18 mths yes/no (1=yes, 2 = no) h039a_33m	-0.06	124	3.03926e-05	-0.06	131	3.03926e-05	0.125776	-0.06	110	2.66476e-05	-0.04	341	0.00177876
p2014r_110m	B15: Mother lost her job since the study child's 6th birthday (yes/no) (1=yes, 2 = no) p2014r_110m	-0.06	119	3.35515e-05	-0.06	125	3.35515e-05	0.144202	-0.06	117	3.87128e-05	-0.08	77	1.0269e-07
Avg_neighb_122m	Average of mom and partner (across gest to age 10) (Higher = worse neighborhood) Avg_neighb_122m	0.06	145	3.43481e-05	0.05	173	0.000130771	0.0168236	0.06	119	4.105e-05	0.05	227	0.000129234
c645_32wg	Mums highest ed qualification (Higher is better, 1 = CSE or none, 2 = Vocational, 3 = O level, 4 = A Level, 5 = University degree) c645_32wg	-0.06	132	3.54787e-05	-0.07	104	1.03519e-05	0.0979371	-0.06	98	1.25396e-05	-0.07	127	3.22045e-06
pc095_8w	Unwarranted anxiety in past WK (Range 1-4, 1=Not at all, 4 = often) pc095_8w	0.07	99	4.03758e-05	0.06	134	0.000188951	0.275986	0.05	143	0.000115622	0.05	309	0.00091596
kr492b_91m	DV: Awkward behaviours score (prorated) (Higher = more) kr492b_91m	0.06	122	4.22599e-05	0.07	101	1.63326e-05	0.161226	0.06	134	6.53085e-05	0.08	74	8.50138e-08
p1054_110m	A3e: Frequency mother has taken pills for depression in last 2 years (Range 1-4, 1 = daily, 4 = not at all) p1054_110m	-0.06	126	4.22841e-05	-0.05	210	0.00147477	0.141999	-0.06	112	2.92977e-05	-0.06	170	1.95768e-05
f020a_8m	Had anxiety since birth y/n (1=yes, 2 = no) f020a_8m	-0.06	139	4.59504e-05	-0.06	143	4.59504e-05	0.0947326	-0.06	111	2.92507e-05	-0.06	148	8.12868e-06
socsup92_110m	Social support score: average score if min 6 items filled out (range 1-4 (higher more support)) socsup92_110m	-0.06	131	5.4327e-05	-0.05	175	0.000426562	0.147206	-0.07	79	2.55341e-06	-0.06	158	1.45532e-05
puberty8y_97m	Stage of pubertal development at 8 years 1 month (Range 1-5, Higher=more) puberty8y_97m	-0.07	101	5.94495e-05	-0.07	78	2.22004e-05	0.303425	-0.06	86	4.61137e-06	-0.05	230	0.00013445
f8lc125_96m	LoC - Locus of Control Score: F@8 (Higher = more external locus of control) f8lc125_96m	0.07	98	6.21686e-05	0.07	89	6.01637e-05	0.313839	0.07	69	9.47412e-07	0.07	82	1.61563e-07
l3260_73m	C6u:Frequency respondent has felt depressed in past month (Range 1-3, higher = more) l3260_73m	-0.06	133	6.60967e-05	-0.06	136	5.77861e-05	0.15742	-0.06	115	3.73031e-05	-0.07	112	1.5357e-06
pf1011r_33m	A2b: Partner has had depression since the study child was 18 months old y/n (1=yes, 2 = no) pf1011r_33m	-0.08	71	6.71414e-05	-0.08	65	6.71414e-05	0.458442	-0.07	74	1.71375e-06	-0.09	31	1.7678e-09
p2015r_110m	B16: Mother's husband/partner went away since the study child's 6th birthday (no=0, yes = 1) p2015r_110m	0.06	136	6.77976e-05	0.06	142	6.77976e-05	0.148007	0.06	118	3.89027e-05	0.08	50	1.99138e-08
g605a_21m	Partner had anxiety >CH8MTHs y/n (1=yes, 2 = no) g605a_21m	-0.06	120	6.9756e-05	-0.06	126	6.9756e-05	0.212698	-0.06	96	1.01338e-05	-0.08	48	1.91034e-08
sa010_90m	A1a: Teacher's rating of child for age - general ability (Range 1-5, 1 = very good, 5 = poor) sa010_90m	0.08	52	7.05003e-05	0.07	69	0.000301333	0.526737	0.07	64	8.43292e-07	0.07	104	8.91918e-07
sa163b_90m	DV: SDQ emotional symptoms score (prorated) (Higher = more) sa163b_90m	0.08	55	7.34785e-05	0.09	21	4.36647e-06	0.52854	0.06	138	8.441e-05	0.09	27	1.3403e-09
psocsup61_61m	Social support score: average score if min 6 items filled out (range 1-4 (higher more support)) psocsup61_61m	-0.08	66	8.29989e-05	-0.07	87	0.000410801	0.487683	-0.07	73	1.43664e-06	-0.07	118	2.09391e-06
sa166b_90m	DV: SDQ total difficulties score (prorated) (Higher = more) sa166b_90m	0.08	58	8.3452e-05	0.08	51	0.000100759	0.52854	0.05	141	0.000112481	0.06	215	8.9476e-05
socnet92_110m	Social network score: average score if min 6 items filled out (range 1-4 (higher more friends)) socnet92_110m	-0.06	141	8.57478e-05	-0.06	168	0.000270842	0.145804	-0.06	92	7.39222e-06	-0.06	156	1.35315e-05
h366_33m	Neighbourhood stress score (Higher - more stressful neighborhood) h366_33m	0.06	143	9.01674e-05	0.06	122	2.73143e-05	0.130983	0.06	116	3.78445e-05	0.06	145	6.77944e-06
Emotional57mos_57m	EAS emotionality (prorated) (Higher = more) Emotional57mos_57m	0.06	144	9.29773e-05	0.07	111	1.75421e-05	0.130383	0.05	170	0.00041682	0.05	219	0.000104755
d171a_12wg	Had severe depression, Y/N (1=yes, 2 = no) d171a_12wg	-0.06	158	9.45775e-05	-0.06	157	9.45775e-05	0.0690967	-0.06	128	5.72048e-05	-0.05	223	0.00011826
j044_47m	MUM took Depression Pills >1 YR (Range 1-4, 1 = daily, 4 = not at all) j044_47m	-0.06	146	9.92826e-05	-0.06	123	2.6999e-05	0.12858	-0.05	142	0.000114992	-0.07	133	4.08249e-06
h470_33m	Family income per week (Higher is better, 1= < √Ç¬£100, 2 = √Ç¬£100-199, 3 = √Ç¬£200-299, 4 = √Ç¬£300-399, 5 = √Ç¬£400+) h470_33m	-0.06	135	0.000107221	-0.06	153	0.000237508	0.198678	-0.04	227	0.00272276	-0.05	320	0.00115001
LEPTIN_f9_108m	Leptin ng/ml, Focus@9 (Higher is more) LEPTIN_f9_108m	0.07	79	0.000107372	0.09	24	1.23422e-06	0.443421	0.07	59	3.94514e-07	0.09	20	3.5538e-10
f8aa150_96m	Antisocial activities score: F@8 (Higher = more antisocial activities (out of 10).) f8aa150_96m	0.06	127	0.000108535	0.04	321	0.0221269	0.231925	0.06	125	4.85628e-05	0.05	258	0.000321267
pd063a_8m	Taken anti-depressant since birth yes/no (1=yes, 2 = no) pd063a_8m	-0.07	106	0.000115946	-0.07	96	0.000115946	0.338674	-0.05	163	0.000282279	-0.02	583	0.100246
pd752_8m	Social Support Score with Modes for Missing Values (Higher = more) pd752_8m	-0.07	107	0.000121063	-0.07	90	8.63898e-05	0.342079	-0.07	84	4.06313e-06	-0.07	115	1.73728e-06
pub109_97m	Frequency of childs participation in vigorous physical activity during past month (Range 1-5, Higher=more) pub109_97m	-0.06	112	0.000131232	-0.06	135	0.000254412	0.304827	-0.07	76	1.89861e-06	-0.06	179	2.77604e-05
f179_8m	Depression subscale of CCEI (Range 0-16, higher = more) f179_8m	0.06	161	0.000149326	0.05	172	0.000257903	0.105748	0.06	132	6.30063e-05	0.06	177	2.6694e-05
kt3012_103m	C1h: Frequency child goes to singing group (1 = Nearly every day, 6 = Not at all) kt3012_103m	-0.06	155	0.000173443	-0.06	139	6.10514e-05	0.152213	-0.06	137	8.3656e-05	-0.08	62	4.55102e-08
Avg_neighb_p_122m	Average partner's opinion of neiborhood (across gest,2y,7y,10y) (Higher = worse neighborhood) Avg_neighb_p_122m	0.06	149	0.000179429	0.05	178	0.000607598	0.17845	0.05	144	0.000125118	0.05	241	0.000204482
MOMED5Y_61m	Mother's educational qualification 5 years (Range 0-5, higher = better) MOMED5Y_61m	-0.06	157	0.000189824	-0.06	141	6.92424e-05	0.15722	-0.06	127	5.53666e-05	-0.06	150	8.53166e-06
fdms026a_120m	BMI: F10+ (Higher is more) fdms026a_120m	0.06	151	0.000190651	0.05	171	0.000430979	0.17865	0.05	154	0.000199828	0.05	225	0.000124273
j410_47m	Family Income per week (Higher is better, 1= < √Ç¬£100, 2 = √Ç¬£100-199, 3 = √Ç¬£200-299, 4 = √Ç¬£300-399, 5 = √Ç¬£400+) j410_47m	-0.06	147	0.00020752	-0.06	164	0.000382127	0.198678	-0.05	198	0.00125169	-0.05	308	0.000910826
Avg_fcamsis_m_47m	Average female CAMSIS score mom from 18wk gest to 3y11mos (Higher is better) Avg_fcamsis_m_47m	-0.05	173	0.000217076	-0.05	185	0.00041376	0.0769077	-0.05	155	0.000211282	-0.05	295	0.000620345
Avg_income_97m	Average weekly family income at 4 time points (Higher is more) Avg_income_97m	-0.05	181	0.000237154	-0.06	146	4.19167e-05	0.0540757	-0.05	152	0.000193725	-0.06	166	1.74878e-05
k1010r_61m	A2a: Mother had anxiety or nerves in past year (1=yes, 2 = no) k1010r_61m	-0.06	163	0.000250692	-0.06	162	0.000250692	0.160425	-0.06	139	9.12611e-05	-0.06	137	4.66914e-06
j607a_47m	Partner Had Depression> 1 YR y/n (1=yes, 2 = no) j607a_47m	-0.06	166	0.000315298	-0.06	166	0.000315298	0.167635	-0.05	164	0.00028311	-0.07	111	1.49495e-06
socnet61_73m	Social network score: average score if min 6 items filled out (range 1-4 (higher more friends)) socnet61_73m	-0.06	168	0.000335322	-0.05	212	0.00168869	0.158222	-0.05	150	0.000162352	-0.05	292	0.000606991
Max_ed_32wg	Highest ed achieved by mom or partner (Higher is better, 1 = CSE or none, 2 = Vocational, 3 = O level, 4 = A Level, 5 = University degree) Max_ed_32wg	-0.05	184	0.000340873	-0.06	149	7.39287e-05	0.0979371	-0.05	148	0.00015067	-0.06	160	1.49867e-05
ph1170_61m	A6u: Frequency in the past month respondent has felt depressed (Range 1-3, 1= Almost all the time, 2 = sometimes, 3 = not at all.) ph1170_61m	-0.07	91	0.000344459	-0.07	72	0.000211606	0.490487	-0.06	122	4.47557e-05	-0.07	83	1.73658e-07
fdms018_120m	Waist circumference (cm): F10+ (Higher is more) fdms018_120m	0.06	167	0.000361357	0.05	184	0.0008008	0.174645	0.05	176	0.000533909	0.05	290	0.000578072
pe264_21m	CCEI Anxiety Subscale II (Higher=more) pe264_21m	0.06	118	0.000416036	0.07	106	0.00029061	0.389145	0.06	123	4.58617e-05	0.07	132	4.0429e-06
LifeEvents103_103m	Weighted Life Events Score (Higher=more) LifeEvents103_103m	0.05	180	0.000417359	0.06	158	0.000177161	0.134989	0.05	180	0.000714633	0.05	233	0.000160827
f922_8m	Social support score with modes for missing values (0-30 (higher more support)) f922_8m	-0.05	197	0.000421164	-0.05	219	0.0014475	0.0945323	-0.05	168	0.000375499	-0.05	324	0.00119534
Avg_sc_m_47m	Average social class mom from 18wk gest to 3y11mos (Lower is better) Avg_sc_m_47m	0.05	202	0.00042188	0.05	204	0.000763366	0.0769077	0.05	174	0.000511731	0.04	352	0.00220506
g214_21m	Negative parenting experience score (range 7-28) g214_21m	-0.05	183	0.000445308	-0.06	160	0.00018527	0.133988	-0.05	171	0.000426677	-0.06	217	9.41979e-05
g840_21m	Financial Difficulties Score (Higher = more difficulties, scale 0 to 20 (average of 5 items)) g840_21m	0.05	193	0.000481218	0.06	170	0.000248907	0.117565	0.06	120	4.12477e-05	0.06	136	4.32281e-06
kr236b_91m	DV: Particular fears score (prorated) (Higher = more) kr236b_91m	0.05	185	0.000526615	0.05	187	0.000742647	0.153215	0.05	153	0.000198884	0.05	229	0.000131361
ku424_108m	B15: Child is influenced by friends or mates (1= Very strongly, 5 = Never) ku424_108m	-0.05	200	0.000552555	-0.05	198	0.000722546	0.119768	-0.05	202	0.00131848	-0.05	218	0.00010433
l6023r_73m	F3d: Respondent's partner has had depression since study child was 5 years old (1=yes, 2 = no) l6023r_73m	-0.06	148	0.000575248	-0.06	151	0.000575248	0.30703	-0.06	107	2.38612e-05	-0.07	103	8.33891e-07
pe130a_21m	Felt Depressed in Past Month Y/N (1=yes, 2 = no) pe130a_21m	-0.06	130	0.000577187	-0.06	138	0.000577187	0.380332	-0.05	184	0.000799828	-0.06	144	6.52441e-06
d781_12wg	Social network score: modes/missing data (1-29 (higher more friends)) d781_12wg	-0.05	218	0.000596684	-0.05	214	0.00105535	0.0710995	-0.05	161	0.000269256	-0.05	283	0.000499886
partner6y1m_73m	average of l6050-l6060 (partner rejection of child) (lower means more partner rejection, 1 = always, 2 = sometimes, 3 = never) partner6y1m_73m	0.05	171	0.000608211	0.05	228	0.00350149	0.207891	0.06	121	4.32526e-05	0.06	189	3.66302e-05
kj647_42m	Total behavioural difficulties score (RR) (Higher = more) kj647_42m	0.05	209	0.000648987	0.05	200	0.000878108	0.115362	0.05	181	0.000727921	0.05	294	0.000615943
h489a_33m	Partner had depression yes/no (1=yes, 2 = no) h489a_33m	-0.05	195	0.000694981	-0.05	181	0.000694981	0.166834	-0.05	159	0.000245768	-0.07	113	1.56171e-06
kj644_42m	Conduct difficulties score (RR) (Higher = more) kj644_42m	0.05	213	0.000697771	0.04	241	0.00301071	0.115362	0.05	194	0.00112039	0.04	364	0.00319796
fdms026_120m	Weight (kg): F10+ (Higher is more) fdms026_120m	0.05	194	0.000734697	0.04	253	0.00553118	0.174444	0.05	185	0.000807425	0.04	404	0.00674553
f9ms026a_108m	BMI: F@9 (Higher is more) f9ms026a_108m	0.05	192	0.000742946	0.05	208	0.00166889	0.17825	0.05	188	0.000907131	0.05	312	0.000973757
kq346e_81m	DV: SDQ Peer Problems Score (prorated) (Higher = more.) kq346e_81m	0.05	203	0.000788304	0.06	165	0.000270127	0.156419	0.05	199	0.001269	0.06	209	7.33745e-05
n1061r_97m	A3v: Mother has ever had severe depression (1=yes, 2 = no) n1061r_97m	-0.05	204	0.000815303	-0.05	188	0.000815303	0.160825	-0.06	101	1.77567e-05	-0.09	28	1.40849e-09
pe211_21m	Social Support Mode (Higher = more) pe211_21m	-0.06	140	0.000845003	-0.05	190	0.00416848	0.383136	-0.06	100	1.60184e-05	-0.06	157	1.36647e-05
sa062_90m	A6: Frequency child does required homework (Higher = more homework) sa062_90m	-0.07	95	0.000849779	-0.07	100	0.00125937	0.531744	-0.05	146	0.000143414	-0.06	203	5.79997e-05
sa014_90m	A1e: Teacher's rating of child for age - games/gymnastics (Range 1-5, 1 = very good, 5 = poor) sa014_90m	0.07	97	0.000876345	0.07	77	0.000451382	0.527939	0.06	90	6.91199e-06	0.07	121	2.48248e-06
socsup61_73m	Social support score: average score if min 6 items filled out (range 1-4 (higher more support)) socsup61_73m	-0.05	208	0.000883955	-0.05	213	0.00174361	0.159423	-0.06	133	6.32479e-05	-0.06	211	7.67324e-05
g021a_21m	Mum had depression >CH8MTHs (1=yes, 2 = no) g021a_21m	-0.05	221	0.000922585	-0.05	202	0.000922585	0.110354	-0.05	183	0.000767216	-0.06	162	1.56547e-05
AMH_BBS_102m	Anti-M√É¬ºllerian hormone, BBS (Higher is more) AMH_BBS_102m	-0.14	6	0.000925764	-0.13	5	0.00244858	0.89305	-0.09	16	2.74463e-10	-0.08	40	7.5493e-09
sa090b_90m	DV: Attention symptoms score (prorated) (Higher = more) sa090b_90m	0.07	100	0.000932907	0.06	119	0.00187384	0.528941	0.05	195	0.00118897	0.03	453	0.0146403
ku421_108m	B13b: Child has a favourite friend of the other sex (1 = yes, 2 = no) ku421_108m	-0.05	220	0.00101334	-0.05	201	0.00101334	0.131584	-0.05	179	0.000713097	-0.05	238	0.000185829
separated122m_122m	Mom separated (no=0, yes = 1) separated122m_122m	0.05	222	0.00101517	0.05	203	0.00101517	0.12157	0.05	197	0.00123916	0.06	151	9.62538e-06
f9ms020_108m	Hip circumference (cm): F@9 (Higher is more) f9ms020_108m	0.05	214	0.00102806	0.05	217	0.00224943	0.170639	0.05	196	0.00119994	0.04	346	0.00191051
psocnet61_61m	Social network score: average score if min 6 items filled out (range 1-4 (higher more friends)) psocnet61_61m	-0.06	114	0.00109194	-0.06	155	0.0034386	0.487683	-0.05	192	0.00109806	-0.04	390	0.00483872
pd200_8m	Edinburgh Post-natal Depression Score (Higher = more depressed) pd200_8m	0.06	159	0.00113388	0.05	180	0.00250593	0.346886	0.06	135	6.6774e-05	0.06	147	7.05786e-06
partner7y1m_85m	average of m3360-m3367 (partner rejection of child) (lower means less affection and more rejection (1 = yes, 2=sometimes, 3=no)) partner7y1m_85m	0.05	205	0.00125843	0.06	167	0.000492255	0.219107	0.06	126	4.91456e-05	0.07	101	6.95899e-07
pe283_21m	Anxious or Worried For No Good Reason (Range 1-4, 1=Not at all, 4 = often) pe283_21m	0.06	153	0.0012964	0.06	147	0.00093465	0.381935	0.05	156	0.000228481	0.06	178	2.70242e-05
f063a_8m	Taken anti-depressant since birth (yes/no) (1=yes, 2 = no) f063a_8m	-0.05	230	0.00144963	-0.05	220	0.00144963	0.0931304	-0.04	210	0.00184537	-0.04	394	0.00518408
b_fcamsis_m_18wg	B: Female CAMSIS score (mother) (Higher is better) b_fcamsis_m_18wg	-0.05	223	0.00146469	-0.04	248	0.00486487	0.166433	-0.04	206	0.00147164	-0.04	407	0.00699627
h224_33m	Mum lost job > CH18 mths (Range 1-5, reversed (5 did not happen, 1 happened and affected a lot)) h224_33m	-0.05	227	0.00154069	-0.05	215	0.00171914	0.132786	-0.04	207	0.00155571	-0.03	474	0.0197969
p3024r_110m	C3e: Husband/partner has had anxiety or nerves, in last 2 years (1=yes, 2 = no) p3024r_110m	-0.05	196	0.0016867	-0.05	182	0.0016867	0.283597	-0.05	166	0.000291635	-0.08	46	1.68228e-08
g642_21m	Partner positive relationship score (range 6-18) g642_21m	0.05	225	0.00171781	0.03	407	0.0581655	0.156018	0.05	158	0.000234428	0.05	284	0.000511553
h224a_33m	Mum lost job >CH18 mths (yes/no) (1=yes, 2 = no) h224a_33m	-0.05	229	0.00179459	-0.05	218	0.00179459	0.132786	-0.04	219	0.0022963	-0.03	506	0.0324257
cotinine_preg_20wg	Cotinine ng/ml, blood: 1st trimester Pregnancy (time missing, imputing 20wg for now) (Higher is more) cotinine_preg_20wg	0.08	70	0.00189267	0.06	115	0.00943699	0.674344	0.06	124	4.77415e-05	0.07	124	2.78026e-06
pd174_8m	Anxiety Subscale of CCEI (prorated) (Higher = more) pd174_8m	0.05	176	0.00192495	0.04	280	0.0216999	0.339275	0.04	208	0.00175495	0.05	334	0.00145767
ke801b_24m	Rhythmicity Score (Prorated) (Higher = more) ke801b_24m	0.05	237	0.00201346	0.04	273	0.0062836	0.112758	0.04	230	0.00321291	0.04	405	0.00680321
q2240_122m	B20: Mother's opinion of neighbourhood as a place to live (Lower = better, 1 = Very Good, 2 = Fairly Good, 3 = Not very good, 4 = Not at all good) q2240_122m	0.05	235	0.00202674	0.04	263	0.00517591	0.119367	0.05	203	0.00137621	0.04	335	0.00148345
b320_18wg	PRES feelings about PREG (1=overjoyed, 6=indifferent) b320_18wg	0.05	251	0.00205228	0.05	237	0.00182578	0.0634889	0.04	216	0.00205672	0.04	350	0.0021487
Avg_neighb_m_122m	Average mom's opinion of neiborhood across 1y,2y,5y,10y (Higher = worse neighborhood) Avg_neighb_m_122m	0.04	258	0.00208534	0.04	284	0.00551722	0.0254356	0.05	200	0.0012787	0.04	362	0.00307547
pg1010r_47m	A2a: Partner had anxiety in the past year (1=yes, 2 = no) pg1010r_47m	-0.06	150	0.00227707	-0.06	152	0.00227707	0.454436	-0.04	211	0.00186186	-0.06	171	1.9752e-05
g314a_21m	Mum lost job >CH8MTHs (yes/no) (1=yes, 2 = no) g314a_21m	-0.05	242	0.00230404	-0.05	233	0.00230404	0.110354	-0.04	222	0.00241656	-0.05	221	0.000109314
pd180_8m	Depression Subscale of CCEI (prorated) (Higher = more depressed) pd180_8m	0.05	190	0.00231661	0.04	307	0.0293255	0.339275	0.05	167	0.000344069	0.05	270	0.000398329
ku706b_108m	DV: SDQ - Hyperactivity score (prorated) (Higher = more.) ku706b_108m	0.05	239	0.00240796	0.04	332	0.0179102	0.125576	0.04	243	0.00435469	0.03	489	0.0246273
pd021a_8m	Had depression since birth yes/no (1=yes, 2 = no) pd021a_8m	-0.05	198	0.00265451	-0.05	183	0.00265451	0.338674	-0.05	189	0.000913478	-0.07	114	1.66692e-06
m5180_85m	E11a: Average weekly take-home family income (Higher is better, 1= < √Ç¬£100, 2 = √Ç¬£100-199, 3 = √Ç¬£200-299, 4 = √Ç¬£300-399, 5 = √Ç¬£400+) m5180_85m	-0.05	232	0.00265787	-0.07	109	2.69937e-05	0.175446	-0.05	175	0.000512908	-0.06	168	1.90991e-05
h227a_33m	Mum and partner separated >CH18 mths yes/no (1=yes, 2=no) h227a_33m	-0.05	243	0.00266326	-0.05	236	0.00266326	0.131584	-0.04	223	0.00243124	-0.04	351	0.00217644
kr213b_91m	DV: Separation anxiety symptoms score (prorated) (Higher = more) kr213b_91m	0.05	234	0.00269625	0.07	99	1.65679e-05	0.168236	0.05	205	0.00140405	0.08	70	7.30626e-08
f9sa023_108m	Mean Pulse: samples F@9 (Higher is more) f9sa023_108m	0.05	231	0.00269732	0.05	231	0.00340169	0.180453	0.04	234	0.0033427	0.04	401	0.00605874
a636_8wg	Neighbourhood quality index (Higher - higher quality neighborhood) a636_8wg	-0.04	253	0.00280765	-0.03	385	0.0362308	0.105347	-0.04	214	0.00202008	-0.03	473	0.0195969
pm1011r_110m	A2b: Father has had depression in last 3 years y/n (1=yes, 2 = no) pm1011r_110m	-0.06	129	0.00284101	-0.06	137	0.00284101	0.53555	-0.06	114	3.67563e-05	-0.07	116	1.78595e-06
sa181r_90m	D23a: Duration of child's emotional/attentional/behavioural difficulties (Higher = more) sa181r_90m	0.06	115	0.0028538	0.06	124	0.00327188	0.569998	0.04	267	0.00732469	0.04	402	0.00617919
LifeEventsTot9y_103m	Weighted life events (sum from 6mos to 8y7mo) (Higher=more) LifeEventsTot9y_103m	0.05	216	0.0028669	0.05	221	0.0052337	0.301823	0.05	149	0.000152519	0.06	159	1.47237e-05
pg1150_47m	A6u: Frequency partner has been feeling depressed in the past month (Range 1-3, 1= Almost all the time, 2 = sometimes, 3 = not at all.) pg1150_47m	-0.06	162	0.00290198	-0.06	144	0.00160953	0.445023	-0.05	151	0.000168271	-0.07	94	4.43484e-07
kj370_42m	MUM Feels CH Dominates HHOLD (1-5, higher means more frequent and harsh discipline) kj370_42m	-0.04	255	0.00310091	-0.04	239	0.00289125	0.119167	-0.04	218	0.00223833	-0.03	451	0.014486
pd063_8m	Used Pills for Depression Since Baby Born (Range 1-4, 1= Daily to 4 = Not at all) pd063_8m	-0.05	206	0.00311591	-0.07	98	0.000118202	0.339275	-0.04	231	0.00326554	-0.02	573	0.0902447
kg620b_38m	DV: EAS emotionality (prorated) (Higher = more) kg620b_38m	0.04	256	0.00328223	0.04	249	0.00374388	0.11456	0.04	244	0.00438347	0.04	375	0.00425717
LifeEvents69_69m	Weighted Life Events Score (Higher=more) LifeEvents69_69m	0.05	248	0.00331652	0.02	476	0.138667	0.152614	0.04	221	0.0023823	0.03	467	0.0179649
Adaptability_24m	Avg Adaptability Score (Prorated) avg 6 mos, 24 mos (Higher = more) Adaptability_24m	0.04	270	0.00336	0.04	262	0.0040139	0.0708993	0.04	238	0.0037504	0.04	389	0.00483732
kr337b_91m	DV: Compulsions/obsessions score (prorated) (Higher = more) kr337b_91m	0.05	246	0.00340576	0.03	367	0.0346096	0.163629	0.05	204	0.00139434	0.06	214	8.72747e-05
Max_ed5y_61m	Highest ed achieved by mom or partner 5 years (Higher is better, 1 = CSE or none, 2 = Vocational, 3 = O level, 4 = A Level, 5 = University degree) Max_ed5y_61m	-0.05	250	0.00344233	-0.05	227	0.00253424	0.15722	-0.05	186	0.000839672	-0.05	240	0.000197038
IL6_f9_108m	Interleukin 6 pg/ml, Focus@9 (Higher is more) IL6_f9_108m	0.06	169	0.00361986	0.06	154	0.00226718	0.444222	0.04	247	0.00457893	0.06	155	1.30863e-05
married122m_122m	Mom married (no=0, yes = 1) married122m_122m	-0.04	261	0.00365067	-0.04	246	0.00365067	0.12157	-0.04	241	0.00427828	-0.06	181	2.82765e-05
g643_21m	Partner negative relationship score (range 3-9) g643_21m	-0.04	254	0.00371706	-0.05	206	0.00133602	0.153815	-0.04	217	0.00222631	-0.05	242	0.000218466
pb121_18wg	Social network score: modes/missing data (Higher = more) pb121_18wg	-0.05	236	0.00374403	-0.05	235	0.00434257	0.219507	-0.04	213	0.00198785	-0.05	323	0.00116929
pm1210_110m	A7u: Frequency father has felt depressed in past month (Range 1-3, 1= Almost all the time, 2 = sometimes, 3 = not at all.) pm1210_110m	-0.06	142	0.00377751	-0.07	113	0.00165714	0.531945	-0.06	113	3.50761e-05	-0.08	61	3.99364e-08
j331_47m	MUM Began New Job> CH 30 MTHs (Range 1-5, reversed (5 did not happen, 1 happened and affected a lot)) j331_47m	-0.04	265	0.00410397	-0.04	276	0.00760129	0.125976	-0.04	242	0.00434253	-0.05	245	0.000233438
sa183r_90m	D23c1: Degree to which child's emotional/attentional/behavioural difficulties interfere with peer relationships (Higher = more) sa183r_90m	0.06	138	0.00412217	0.06	118	0.00243832	0.553976	0.04	239	0.00399128	0.04	423	0.00898501
h227_33m	Mum and partner separated > CH18 mths (Range 1-5, reversed (5 did not happen, 1 happened and affected a lot)) h227_33m	-0.04	264	0.00414037	-0.05	238	0.00277882	0.131584	-0.04	236	0.00363511	-0.04	427	0.00961239
pl1061r_97m	A3u: Respondent has ever had severe depression (1=yes, 2 = no) pl1061r_97m	-0.06	160	0.00430007	-0.06	159	0.00430007	0.497296	-0.05	160	0.000266799	-0.08	67	6.06e-08
Avg_seg_m_47m	Average socio-economic group mom from 18wk gest to 3y11mos (Lower is better) Avg_seg_m_47m	0.04	279	0.00441477	0.04	271	0.00513586	0.0769077	0.04	248	0.00463955	0.04	359	0.00277257
pf1150_33m	A6u: Partner has felt depressed in the past month (Range 1-3, 1= Almost all the time, 2 = sometimes, 3 = not at all.) pf1150_33m	-0.05	186	0.00445495	-0.05	195	0.00630769	0.4284	-0.06	103	2.25778e-05	-0.09	29	1.71827e-09
p2031r_110m	B32: Mother started a new job since the study child's 6th birthday yes/no (1=yes, 2 = no) p2031r_110m	-0.04	263	0.00449471	-0.04	250	0.00449471	0.148207	-0.04	251	0.00485686	-0.05	265	0.000357373
Approach_24m	Avg Approach Score (Prorated) avg 6 mos, 24 mos (Higher = more) Approach_24m	0.04	285	0.00478349	0.04	269	0.00465365	0.070699	0.04	253	0.00508987	0.04	398	0.00554912
f7ms020_84m	Hip circumference (cm): F@7 (Higher is more) f7ms020_84m	0.04	262	0.00496187	0.04	245	0.00467623	0.172842	0.04	225	0.00258987	0.05	252	0.000278239
kr447b_91m	DV: Activity symptoms score (prorated) (Higher = more) kr447b_91m	0.04	269	0.00504465	0.04	240	0.00368675	0.159623	0.04	271	0.00790337	0.05	259	0.000324398
f9ms018_108m	Waist circumference (cm): F@9 (Higher is more) f9ms018_108m	0.04	268	0.00531404	0.03	377	0.03978	0.170439	0.04	263	0.00637038	0.03	482	0.0231243
f063_8m	Anti-depressant use since CH born (Range 1-4, 1 = daily, 4 = not at all) f063_8m	-0.04	286	0.00539063	-0.05	222	0.00148205	0.0931304	-0.04	261	0.00620115	-0.04	439	0.0124098
c710r_32wg	Job situation of MUM (0=not working, 1= part-time work, 2= full-time work) c710r_32wg	-0.04	260	0.00542764	-0.04	247	0.00560971	0.202083	-0.04	246	0.00456811	-0.04	392	0.00508209
discipline_42m	Average of items (kj372, kj373, kj374, kj375, kj376, kj377) (1-5, higher means more frequent and harsh discipline) discipline_42m	0.04	273	0.00547517	0.04	293	0.0121698	0.159223	0.04	249	0.00466197	0.03	454	0.0147713
kj645_42m	Hyperactivity score (RR) (Higher = more) kj645_42m	0.04	284	0.00583298	0.04	306	0.0116049	0.115362	0.04	265	0.0068613	0.04	433	0.0108869
Inflammf9_108m	Inflammation composite = mean (ZIL6_f9, ZCRP_f9) (Higher is more) Inflammf9_108m	0.05	199	0.00590771	0.06	145	0.0016355	0.443221	0.04	269	0.00773664	0.05	220	0.000105147
ph1011r_61m	A2b: Respondent had depression in the past year (1=yes, 2 = no) ph1011r_61m	-0.05	172	0.00629092	-0.05	174	0.00629092	0.496495	-0.05	169	0.000378469	-0.07	131	3.90003e-06
Avg_camsis_p_97m	Average CAMSIS score (partner) (Higher is better) Avg_camsis_p_97m	-0.04	280	0.00650771	-0.04	279	0.00908419	0.151212	-0.04	256	0.00544759	-0.04	403	0.00662829
ph3033_61m	C27: Frequency in the past week respondent has been anxious or worried for no good reason (Range 1-4, 1=Not at all, 4 = often) ph3033_61m	0.05	179	0.00650958	0.05	191	0.00901913	0.487282	0.05	193	0.00110456	0.05	272	0.000417731
n8130_97m	J9a: Average family take-home income per week (Higher is better, 1= < √Ç¬£100, 2 = √Ç¬£100-199, 3 = √Ç¬£200-299, 4 = √Ç¬£300-399, 5 = √Ç¬£400+) n8130_97m	-0.04	266	0.00706905	-0.04	242	0.00600249	0.22832	-0.05	157	0.000229867	-0.06	195	5.07153e-05
h400r_33m	Child lives with natural dad yes/no (0=no, 1=yes) h400r_33m	-0.04	288	0.00733135	-0.04	275	0.00733135	0.132185	-0.04	250	0.00466795	-0.04	412	0.00822751
pb141_18wg	Social support score: modes/missing data (Higher = more) pb141_18wg	-0.04	272	0.00764429	-0.04	255	0.00734285	0.226517	-0.04	212	0.0019506	-0.05	276	0.000438941
sa093b_90m	DV: Attention/activity symptoms score (prorated) (Higher = more) sa093b_90m	0.05	170	0.0077187	0.05	176	0.00934315	0.529141	0.04	280	0.00888059	0.04	410	0.00804967
pe130_21m	Felt Depressed in Past Month (Range 1-4, 1= Daily to 4 = Not at all) pe130_21m	-0.05	228	0.00825602	-0.06	150	0.00105583	0.382135	-0.04	299	0.0131198	-0.06	161	1.56167e-05
kj371_42m	MUM Eventually Gives in to CH (1-5, higher means more frequent and harsh discipline) kj371_42m	-0.04	296	0.00842926	-0.04	310	0.0120151	0.118967	-0.04	257	0.00549798	-0.02	566	0.0817792
sa061r_90m	A5ii: Child's stream for Literacy/English (Range 1-3, Higher = better ability) sa061r_90m	-0.06	154	0.00844202	-0.06	163	0.010039	0.583817	-0.04	295	0.0121655	-0.03	471	0.0187788
f237a_8m	Separation with partner yes/no (1=yes, 2=no) f237a_8m	-0.04	304	0.00880376	-0.04	291	0.00880376	0.0919287	-0.04	273	0.00829984	-0.04	395	0.00519664
g314_21m	Mum lost job >CH8MTHs (Range 1-5, reversed (5 did not happen, 1 happened and affected a lot)) g314_21m	-0.04	298	0.00888245	-0.05	234	0.00235244	0.112958	-0.04	282	0.0103714	-0.05	289	0.00055062
pm1054_110m	A3e: Frequency father has taken pills for depression in last 2 years (Range 1-4, 1= Daily to 4 = Not at all) pm1054_110m	-0.05	175	0.00889133	-0.05	216	0.0216817	0.533948	-0.04	228	0.00272343	-0.08	60	3.85125e-08
Max_ed8y_97m	Highest ed achieved by mom or partner 8 years (Range 0-5, higher = better) Max_ed8y_97m	-0.04	292	0.00935907	-0.04	278	0.00916196	0.162427	-0.04	258	0.00562354	-0.05	328	0.00127666
kv1001_120m	A1ii: Assessment of child's health in past year (range 1-4 (lower is healthier, 1=very healthy, 4= unwell)) kv1001_120m	0.04	291	0.00943514	0.04	338	0.0233857	0.172241	0.04	262	0.00628446	0.04	357	0.00244589
sa126b_90m	DV: Troublesome behaviours score (prorated) (Higher = more) sa126b_90m	0.05	188	0.00994225	0.03	358	0.102274	0.52874	0.04	288	0.0113038	0.03	491	0.0255481
kb802c_6m	Approach Score (Prorated, Corrected for Age & Gestation) (Higher = more) kb802c_6m	0.04	300	0.0100364	0.04	294	0.0114151	0.139996	0.03	312	0.0162215	0.03	460	0.01629
h490a_33m	Partner had anxiety y/n (1=yes, 2 = no) h490a_33m	-0.04	295	0.0102382	-0.04	283	0.0102382	0.166834	-0.04	289	0.011417	-0.05	288	0.000544857
ku536_108m	D1k: Child plays computer games (1 = Nearly every day, 6 = Not at all) ku536_108m	0.04	303	0.0103097	0.04	289	0.00983292	0.129581	0.04	229	0.00319666	0.05	260	0.000332735
f229a_8m	Child not wanted by partner (1=yes, 2 = no) f229a_8m	-0.04	315	0.0104423	-0.04	303	0.0104423	0.0919287	-0.04	274	0.00836894	-0.04	342	0.0018215
Intensity_24m	Avg Intensity Score (Prorated) avg 6 mos, 24 mos (Higher = more) Intensity_24m	0.04	322	0.0106155	0.03	345	0.0180613	0.070699	0.04	285	0.0111326	0.03	466	0.0177215
Mood_24m	Avg Mood Score (Prorated) avg 6 mos, 24 mos (Higher = more) Mood_24m	0.04	326	0.0108878	0.03	386	0.0328302	0.070699	0.04	291	0.0115549	0.03	521	0.0448856
kt3006_103m	C1e: Frequency child goes to special classes (1 = Nearly every day, 6 = Not at all) kt3006_103m	0.04	302	0.0110807	0.05	230	0.00297616	0.160024	0.04	220	0.00233303	0.05	262	0.000339132
b587_18wg	Mom separated since pregnancy (Range 1-5, reversed (5 did not happen, 1 happened and affected a lot)) b587_18wg	-0.04	308	0.0111181	-0.04	316	0.0135931	0.131985	-0.04	298	0.0128413	-0.03	477	0.0212426
kr422b_91m	DV: Any mood symptoms yes/no (1=yes, 2= no) kr422b_91m	-0.04	297	0.0114282	-0.04	287	0.0114282	0.17144	-0.04	286	0.0112675	-0.07	125	2.78955e-06
c666_32wg	Partners highest ed qualification (Higher is better, 1 = CSE or none, 2 = Vocational, 3 = O level, 4 = A Level, 5 = University degree) c666_32wg	-0.04	309	0.011473	-0.04	312	0.0132235	0.139195	-0.05	190	0.00104092	-0.05	305	0.000807219
ParentInvolved_90m	Parent involved with school (school year 3) (Range 0-11 (higher = more involved)) ParentInvolved_90m	-0.05	187	0.0115564	-0.05	224	0.0266035	0.548368	-0.05	162	0.000273038	-0.05	311	0.000949202
LifeEvents57_57m	Weighted Life Events Score (Higher=more) LifeEvents57_57m	0.04	313	0.0115845	0.04	333	0.0181913	0.129782	0.04	296	0.0124619	0.04	378	0.00435418
sa184r_90m	D23c2: Degree to which child's emotional/attentional/behavioural difficulties interfere with own learning (Higher = more) sa184r_90m	0.05	182	0.011717	0.05	189	0.0147782	0.553775	0.03	351	0.026835	0.03	479	0.0221877
Heart_rate_120m	A_pre FMD pulse (Higher is more) Heart_rate_120m	0.04	301	0.0120225	0.04	256	0.00596709	0.181053	0.04	235	0.00347427	0.05	303	0.000791243
pe231_21m	Social Network Score: Modes/Missing Data (Higher = more) pe231_21m	-0.05	245	0.012259	-0.04	260	0.0195732	0.390547	-0.05	178	0.000688568	-0.05	314	0.00101571
PTRLossTot_110m	# Developmental periods with partner job loss up to 110m (Higher = more losses) PTRLossTot_110m	0.04	252	0.0125582	0.04	244	0.0138916	0.375926	0.04	255	0.00531311	0.06	165	1.71398e-05
k1044_61m	A3e: Frequency mother had pills for depression in past year (Range 1-4, 1 = daily, 4 = not at all) k1044_61m	-0.04	312	0.012567	-0.04	314	0.0143459	0.151612	-0.04	275	0.00846995	-0.07	129	3.67445e-06
sa092a_90m	DV: Total # severe attention/activity symptoms (Higher = more) sa092a_90m	0.05	207	0.0126063	0.07	107	0.00147533	0.528941	0.03	307	0.014651	0.04	425	0.00935683
b585r_18wg	Partner went away since pregnancy (1=yes, 2=no) b585r_18wg	-0.04	317	0.0130627	-0.04	313	0.0130627	0.132786	-0.04	290	0.0114525	-0.04	383	0.00450862
e521r_8w	Job situation of PTNR (0=not working, 1= part-time work, 2= full-time work) e521r_8w	-0.04	318	0.0131938	-0.04	285	0.00913157	0.133587	-0.04	279	0.00882652	-0.05	301	0.000750274
HBA1C_f9_108m	HBA1C, Focus@9 (Higher is more) HBA1C_f9_108m	-0.08	56	0.0132841	-0.07	92	0.0396956	0.815742	-0.04	245	0.00443562	-0.04	340	0.00177128
SeparatedTot_122m	Number of developmental periods when mom was separated up to 122m (Range 0-6 (more=higher)) SeparatedTot_122m	0.04	277	0.0133632	0.04	292	0.0234189	0.319447	0.04	232	0.00330401	0.06	146	6.86388e-06
m3100_85m	C7a: Mother currently married or living with partner (1=yes, 2= no) m3100_85m	0.04	316	0.013394	0.04	305	0.013394	0.150611	0.04	297	0.0126414	0.06	142	6.05722e-06
b_sc_m_18wg	B: Social class based on occupation (mother) (Lower is better, 1=I - Professional, 2= II - Mangerial and technical, 3 = IIINM - Skilled non-manual, 4 = IIIM - Skilled manual, 5 = IV - Partly skilled, 6 = V - Unskilled) b_sc_m_18wg	0.04	311	0.0133979	0.04	308	0.0144266	0.167034	0.04	272	0.00815883	0.04	384	0.00450953
l3044_73m	C3e: Frequency respondent has taken pills for depression since study child's 5th birthday (Range 1-4, 1 = daily, 4 = not at all) l3044_73m	-0.04	314	0.0135405	-0.04	268	0.00693866	0.15722	-0.04	264	0.00673398	-0.05	253	0.000284949
sa165b_90m	DV: SDQ peer problems score (prorated) (Higher = more) sa165b_90m	0.05	215	0.0136756	0.05	192	0.0123629	0.52854	0.03	314	0.0163632	0.03	485	0.0239712
sa034a_90m	DV: Child has ever had speech & language difficulties (1=yes, 2 = no) sa034a_90m	-0.05	212	0.0137919	-0.05	197	0.0137919	0.533146	-0.03	400	0.0510373	-0.01	787	0.657406
b587r_18wg	Mom separated since pregnancy (1=yes, 2=no) b587r_18wg	-0.04	324	0.0138123	-0.04	317	0.0138123	0.131985	-0.03	309	0.0156314	-0.04	440	0.0124733
j331a_47m	MUM Began New Job> CH 30 MTHs y/n (0=no, 1=yes) j331a_47m	0.04	328	0.01384	0.04	319	0.01384	0.124975	0.03	326	0.0200993	0.05	279	0.00045744
sa091a_90m	DV: Total # attention/activity symptoms (Higher = more) sa091a_90m	0.05	217	0.0144667	0.05	199	0.0150372	0.528941	0.03	311	0.0161113	0.04	426	0.00950863
c686_32wg	Mothers mother highest ed qualification (Higher is better) c686_32wg	-0.04	257	0.0145107	-0.04	243	0.0143159	0.386341	-0.04	276	0.00870496	-0.04	396	0.0053872
Ferritin_CIF8_8m	Ferritin mg/l, 8mth CIF (Higher is more) Ferritin_CIF8_8m	0.13	7	0.0146742	0.12	7	0.0275142	0.931304	0.04	209	0.00180789	0.03	515	0.0389773
married97m_97m	Mom married (no=0, yes = 1) married97m_97m	-0.04	323	0.0148367	-0.04	315	0.0148367	0.154216	-0.03	319	0.0179511	-0.07	128	3.27495e-06
MOMED8Y_97m	Mother's educational qualification 8 years (Range 0-5, higher = better) MOMED8Y_97m	-0.04	319	0.0148501	-0.04	259	0.00619287	0.162427	-0.04	260	0.00607752	-0.05	332	0.00136013
kr459b_91m	DV: Attention symptoms score (prorated) (Higher = more) kr459b_91m	0.04	321	0.0150015	0.03	342	0.0240578	0.159623	0.03	310	0.0160297	0.05	331	0.00129508
sa162b_90m	DV: SDQ hyperactivity score (prorated) (Higher = more) sa162b_90m	0.05	219	0.0153516	0.04	299	0.0626276	0.52854	0.03	320	0.0180343	0.02	592	0.11087
pl6063_97m	G6: Respondent has been anxious or worried for no good reason (Range 1-4, 1=Not at all, 4 = often) pl6063_97m	0.05	224	0.0157076	0.05	193	0.0106395	0.502303	0.05	177	0.000658576	0.06	182	2.84466e-05
k7020_61m	G2: Mothers opinion of her neighbourhood as place to live (Lower = better, 1 = Very Good, 2 = Fairly Good, 3 = Not very good, 4 = Not at all good) k7020_61m	0.04	329	0.0164837	0.03	382	0.0411611	0.152413	0.03	304	0.0144795	0.03	483	0.0231289
f7ms026a_84m	BMI: F@7 (Higher is more) f7ms026a_84m	0.04	327	0.0166712	0.04	300	0.013653	0.173042	0.03	321	0.0188048	0.04	414	0.00840321
p3023r_110m	C3d: Husband/partner has had depression, in last 2 years (1=yes, 2 = no) p3023r_110m	-0.04	293	0.0168019	-0.04	281	0.0168019	0.280993	-0.05	201	0.00128233	-0.08	55	2.67503e-08
g300a_21m	Partner died >CH8MTHs yes/no (1=yes, 2= no) g300a_21m	-0.04	338	0.0174416	-0.04	336	0.0174416	0.110354	-0.03	343	0.0252126	0.01	703	0.379115
g049_21m	Mum had depression pills >CH8MTHs (Range 1-4, 1 = daily, 4 = not at all) g049_21m	-0.04	339	0.0177054	-0.03	344	0.0208013	0.112758	-0.03	340	0.0238448	-0.04	354	0.00231117
h760_33m	Maternal enjoyment score (range 1-15) h760_33m	-0.04	335	0.01771	-0.04	290	0.0101035	0.13579	-0.04	300	0.0131928	-0.04	380	0.00441929
b585_18wg	Partner went away since pregnancy (Range 1-5, reversed (5 did not happen, 1 happened and affected a lot)) b585_18wg	-0.04	336	0.0178945	-0.04	311	0.0128229	0.132786	-0.03	333	0.0211146	-0.04	420	0.00872406
n2013_97m	B1n1: Mother's natural mother has ever had depression y/n (1=yes, 2 = no) n2013_97m	-0.04	325	0.0180641	-0.04	318	0.0180641	0.199279	-0.04	278	0.00880162	-0.06	205	5.96392e-05
f9ms026_108m	Weight (kg): F@9 (Higher is more) f9ms026_108m	0.04	333	0.0188637	0.03	417	0.0671757	0.170038	0.03	327	0.020156	0.02	579	0.0979343
pm3023r_110m	C3d: Wife/partner has had depression, in last 2 years (1=yes, 2 = no) pm3023r_110m	-0.05	210	0.0191131	-0.05	194	0.0191131	0.579812	-0.07	70	1.18377e-06	-0.1	12	1.18224e-11
Test_preg_13wg	Testosterone nmol/l, blood: Pregnancy (double-check timing) (Higher is more) Test_preg_13wg	0.22	2	0.0192543	0.11	10	0.249421	0.97837	0.06	129	5.80892e-05	0.05	285	0.000520792
sa129b_90m	DV: Awkward/troublesome behaviours score (prorated) (Higher = more) sa129b_90m	0.05	226	0.0194983	0.01	655	0.572209	0.52874	0.03	336	0.0217736	0.03	487	0.02414
ke805b_24m	Mood Score (Prorated) (Higher = more) ke805b_24m	0.03	346	0.0202377	0.03	354	0.0239117	0.112157	0.03	378	0.0404992	0.03	549	0.0652996
kt3008_103m	C1f: Frequency child goes to special learning classes (1 = Nearly every day, 6 = Not at all) kt3008_103m	-0.04	340	0.0208284	-0.04	301	0.012678	0.154216	-0.03	303	0.0136475	-0.07	120	2.19027e-06
c706_32wg	Mothers father highest ed qualification (Higher is better) c706_32wg	-0.04	274	0.0208601	-0.04	258	0.0219885	0.417585	-0.03	323	0.0191691	-0.03	526	0.0478725
g049a_21m	Mum had depression pills >CH8MTHs yes/no (1=yes, 2 = no) g049a_21m	-0.03	351	0.0211579	-0.03	346	0.0211579	0.110354	-0.03	324	0.0196528	-0.05	317	0.0010719
j332_47m	MUM Returned to Work> CH 30 MTHs (Range 1-5, reversed (5 did not happen, 1 happened and affected a lot)) j332_47m	-0.03	347	0.0215037	-0.03	388	0.039097	0.125976	-0.03	341	0.0246777	-0.05	304	0.000803151
g604a_21m	Partner had depression >CH8MTHs yes/no (1=yes, 2 = no) g604a_21m	-0.04	332	0.0217128	-0.04	325	0.0217128	0.215101	-0.04	252	0.00492464	-0.06	183	2.9051e-05
Avg_sc_p_97m	Average social class partner from 18wk gest to 8y1mo (Lower is better) Avg_sc_p_97m	0.04	344	0.0217484	0.03	361	0.0302925	0.151212	0.03	337	0.0226486	0.03	518	0.0406866
h480r_33m	Mom has current partner yes/no (0=no, 1=yes) h480r_33m	-0.03	349	0.0218831	-0.03	343	0.0218831	0.127579	-0.03	357	0.0296092	-0.03	502	0.029772
pe021a_21m	Depression Y/N since child 8 months (1=yes, 2 = no) pe021a_21m	-0.04	287	0.0219628	-0.04	272	0.0219628	0.380332	-0.03	316	0.0169575	-0.05	246	0.000236006
g325_21m	Mum got married >CH8MTHs (Range 1-5, reversed (5 did not happen, 1 happened and affected a lot)) g325_21m	-0.03	354	0.0219809	-0.03	397	0.0445172	0.112357	-0.04	287	0.0112865	-0.05	275	0.000437819
q5004_122m	E1b: Mother in continuous employment since child was 5 (Range 1-4, 1= yes, same job to 4 = no job) q5004_122m	0.04	331	0.0221629	0.04	274	0.0106065	0.222512	0.03	308	0.0152469	0.04	379	0.00437079
ku531_108m	D1h: Child goes to singing group (1 = Nearly every day, 6 = Not at all) ku531_108m	-0.03	348	0.0224798	-0.04	335	0.0190335	0.136792	-0.03	348	0.0265809	-0.06	206	5.99078e-05
kq346b_81m	DV: SDQ Hyperactivity Score (prorated) (Higher = more.) kq346b_81m	0.03	345	0.0232832	0.03	351	0.0276747	0.15742	0.03	345	0.0260638	0.04	432	0.0107537
sa043b_90m	DV: Any past or current educational problems (1=yes, 2 = no) sa043b_90m	-0.05	233	0.0241677	-0.05	225	0.0241677	0.532946	-0.03	383	0.0431198	-0.03	543	0.0593742
l6001_73m	F1b: Respondent lives with partner (1=yes, 2=no) l6001_73m	0.04	341	0.0248873	0.04	337	0.0248873	0.19968	0.03	329	0.020764	0.03	530	0.0496834
j317a_47m	MUM & Partner Separated> CH 30 MTHs y/n (1=yes, 2=no) j317a_47m	-0.03	364	0.0264097	-0.03	360	0.0264097	0.124975	-0.03	342	0.0249441	-0.06	174	2.50762e-05
kr811_91m	DV: DAWBA DSM-IV clinical diagnosis - Conduct disorder (1= Yes, 2 = No) kr811_91m	-0.03	357	0.0265065	-0.03	349	0.0265065	0.154416	-0.03	358	0.0302307	-0.06	188	3.28455e-05
h778_33m	Mum feels neighbourhood is good place to live (Lower = better, 1 = Very Good, 2 = Fairly Good, 3 = Not very good, 4 = Not at all good) h778_33m	0.03	363	0.0265319	0.03	348	0.0236081	0.12878	0.03	318	0.0176245	0.03	448	0.0142349
pe020a_21m	Anxiety since child was 8 months Y/N (1=yes, 2 = no) pe020a_21m	-0.04	294	0.0266811	-0.04	282	0.0266811	0.380332	-0.03	371	0.0360442	-0.05	296	0.000691956
Cd_preg_20wg	Cadmium, whole blood ug/l: Pregnancy (time missing, imputing 20wg for now) (Higher is more) Cd_preg_20wg	0.07	96	0.0269171	0.06	121	0.0396351	0.79311	0.06	106	2.35505e-05	0.07	98	6.86409e-07
sa042b_90m	DV: Any current educational problems (1=yes, 2 = no) sa042b_90m	-0.05	241	0.0271531	-0.05	232	0.0271531	0.532946	-0.03	352	0.0269661	-0.03	484	0.0237579
pub104_97m	Child's weight in kg (Higher=more) pub104_97m	0.04	267	0.0273571	0.04	320	0.0599467	0.481074	0.03	398	0.0501361	0.03	554	0.0688388
ke803b_24m	Adaptability Score (Prorated) (Higher = more) ke803b_24m	0.03	367	0.0274727	0.03	384	0.0372151	0.114761	0.03	315	0.0164229	0.03	501	0.0295619
c730r_32wg	Job situation of PTNR (0=not working, 1= part-time work, 2= full-time work) c730r_32wg	-0.03	372	0.0277224	-0.03	375	0.0305409	0.103345	-0.03	328	0.0205164	-0.04	387	0.00467388
kl011_57m	A1ii: Parent's assessment of child's health in past year (range 1-4 (lower is healthier, 1=very healthy, 4= unwell)) kl011_57m	0.03	359	0.0279375	0.03	352	0.0276507	0.15702	0.04	284	0.0106284	0.03	459	0.0157501
f501_8m	Mom lives with current partner (1= yes, 2 = no, but has partner, 3 = no partner) f501_8m	0.03	376	0.0279815	0.03	353	0.0226443	0.095734	0.03	360	0.0309851	0.03	500	0.0293629
f8fs120_96m	F&S Friends score: F@8 (Lower = more positive friendships) f8fs120_96m	0.04	342	0.028465	0.03	370	0.043604	0.229121	0.04	277	0.00870722	0.04	355	0.00237482
kb808c_6m	Threshold Score (Prorated, Corrected for Age & Gestation) (Higher = more) kb808c_6m	0.03	365	0.0286445	0.04	323	0.0159337	0.140797	0.02	448	0.0907242	0.02	565	0.0797971
pb_camsis_p_18wg	B: CAMSIS score (partner) (Higher is better) pb_camsis_p_18wg	-0.04	343	0.0294253	-0.03	341	0.0312609	0.237733	-0.03	330	0.0209361	-0.03	488	0.024559
ke802b_24m	Approach Score (Prorated) (Higher = more) ke802b_24m	0.03	377	0.0294889	0.03	372	0.0307719	0.112558	0.03	362	0.0315864	0.03	496	0.0282221
LEsum103_103m	Number of life events to child (sum from 6mos to 8y7mo) (Higher=more) LEsum103_103m	0.03	368	0.0299151	0.04	324	0.0159416	0.134989	0.03	377	0.0388692	0.03	465	0.0175496
j317_47m	MUM & PTR Separated> CH 30 MTHs (Range 1-5, reversed (5 did not happen, 1 happened and affected a lot)) j317_47m	-0.03	374	0.029942	-0.03	359	0.0263611	0.125976	-0.03	363	0.0322669	-0.06	191	4.25613e-05
pf1010r_33m	A2a: Partner has had anxiety or nerves since the study child was 18 months old (1=yes, 2 = no) pf1010r_33m	-0.04	282	0.0303487	-0.04	267	0.0303487	0.458442	-0.04	237	0.00363905	-0.06	140	5.22856e-06
reprodpb_97m	Boy born with scrotum or penis problems (girls = 0) (0=no problem or girl, 1=problem) reprodpb_97m	-0.03	375	0.0307369	-0.03	366	0.0307369	0.12858	-0.03	338	0.0231859	-0.05	261	0.000337933
pf1034_33m	A3e: Frequency partner has taken pills for depression since the study child was 18 months old (Range 1-4, 1= Daily to 4 = Not at all) pf1034_33m	-0.04	290	0.0308895	-0.03	410	0.124202	0.429401	-0.03	349	0.0266496	-0.05	251	0.000258267
neverm8wg_8wg	Mom never married (no=0, yes = 1) neverm8wg_8wg	0.03	389	0.0309185	0.03	380	0.0309185	0.0626878	0.03	361	0.0315027	0.03	469	0.0185042
sa098a_90m	DV: Burden of attention/activity problems score (Higher = more) sa098a_90m	0.05	249	0.0309545	0.06	148	0.00457384	0.541758	0.03	365	0.0340481	0.04	409	0.00788629
sa180_90m	D23: Degree of emotional/attentional/behavioural difficulties child has (Higher = more) sa180_90m	0.05	244	0.0313257	0.05	205	0.0192947	0.552774	0.03	418	0.0640117	0.03	552	0.0666263
h218a_33m	Mum divorced >CH18 mths yes/no (1=yes, 2=no) h218a_33m	-0.03	378	0.0314441	-0.03	368	0.0314441	0.131784	-0.03	370	0.0353155	-0.02	596	0.112337
kt3018_103m	C1l: Frequency child plays computer games (1 = Nearly every day, 6 = Not at all) kt3018_103m	0.03	373	0.0314733	0.03	363	0.0311068	0.1432	0.03	325	0.0200304	0.04	422	0.00879647
m3202r_85m	C8c: Mother currently living with partner (no=0, yes = 1) m3202r_85m	-0.03	370	0.0329009	-0.03	362	0.0329009	0.161626	-0.03	306	0.0145563	-0.06	192	4.78949e-05
l6080_73m	F6a: Respondent's partner currently employed/self employed (1=yes, 2 = no) l6080_73m	0.03	361	0.0338096	0.03	355	0.0338096	0.20749	0.03	313	0.0162373	0.06	210	7.59876e-05
married33m_33m	Mom married (no=0, yes = 1) married33m_33m	-0.03	382	0.0354751	-0.03	378	0.0354751	0.130983	-0.03	372	0.036831	-0.04	424	0.00899705
Trig_BBS_102m	Triglycerides mmol/l, BBS (Higher is more) Trig_BBS_102m	0.09	32	0.0366384	0.12	6	0.00439176	0.89305	0.06	102	1.82426e-05	0.07	80	1.20799e-07
kv1000_120m	A1i: Assessment of child's health in past month (range 1-4 (lower is healthier, 1=very healthy, 4= unwell)) kv1000_120m	0.03	383	0.0369847	0.03	401	0.0503868	0.143401	0.03	332	0.0209973	0.04	343	0.0018267
Cdadj_preg_20wg	Cadmium, adjusted for limit of detection ug/l: Pregnancy (time missing, imputing 20wg for now) (Higher is more) Cdadj_preg_20wg	0.05	178	0.0370026	0.03	357	0.191783	0.699179	0.06	105	2.35503e-05	0.07	97	6.45641e-07
sa123b_90m	DV: Awkward behaviours score (prorated) (Higher = more) sa123b_90m	0.04	271	0.037327	0.02	560	0.40151	0.52874	0.03	381	0.0418431	0.01	693	0.342592
b_seg_m_18wg	B: Socio economic group (mother) (Lower is better) b_seg_m_18wg	0.03	380	0.0376742	0.04	326	0.0186441	0.167034	0.03	331	0.020937	0.04	358	0.00266594
cf051_8m	Length at 8 mth (Higher is more) cf051_8m	-0.08	44	0.0380898	-0.08	58	0.0568577	0.880232	-0.06	130	6.06348e-05	-0.06	194	4.89524e-05
sa164b_90m	DV: SDQ conduct problems score (prorated) (Higher = more) sa164b_90m	0.04	275	0.038701	0.04	288	0.0567607	0.52874	0.03	379	0.0412496	0.03	455	0.0148582
k4011_61m	D12: Mothers partner lost job in the past year (Range 1-5, reversed (5 did not happen, 1 happened and affected a lot)) k4011_61m	-0.03	386	0.0392331	-0.03	389	0.0426675	0.152814	-0.03	375	0.0384824	-0.06	154	1.22446e-05
PARTNERED8Y_97m	Partner's educational qualification 8 years (Range 0-5, higher = better) PARTNERED8Y_97m	-0.03	362	0.0395275	-0.03	396	0.0639581	0.24975	-0.03	353	0.0274752	-0.03	457	0.0156314
pub209_115m	Frequency of childs participation in vigorous physical activity during past month (Higher=more) pub209_115m	-0.03	369	0.0398469	-0.03	365	0.04125	0.223112	-0.04	259	0.00593178	-0.04	428	0.00979531
f235_8m	Partner went away since child was born (Range 1-5, reversed (5 did not happen, 1 happened and affected a lot)) f235_8m	-0.03	401	0.0402831	-0.02	569	0.263045	0.0919287	-0.03	376	0.0385644	-0.02	627	0.156362
married85m_85m	Mom married (no=0, yes = 1) married85m_85m	-0.03	391	0.0405939	-0.03	381	0.0405939	0.148207	-0.03	392	0.0453202	-0.05	254	0.00029066
kb805c_6m	Mood Score (Prorated, Corrected for Age & Gestation) (Higher = more) kb805c_6m	0.03	397	0.0411773	0.03	405	0.0536621	0.139996	0.03	368	0.0342914	0.03	524	0.0460035
PhysicalAbuse_103m	Sum of periods with physical abuse (from 6 mos to 8y7mo) (Higher=more) PhysicalAbuse_103m	0.03	350	0.0414079	0.02	459	0.147273	0.30683	0.03	334	0.0211192	0.06	197	5.31754e-05
kr813a_91m	DV: DAWBA DSM-IV clinical diagnosis - Any oppositional-conduct disorder (1= Yes, 2 = No) kr813a_91m	-0.03	392	0.041508	-0.03	383	0.041508	0.154416	-0.03	389	0.0450534	-0.07	130	3.8886e-06
h481_33m	Partner lives with mum (1=yes, 2=no) h481_33m	0.03	393	0.0431303	0.03	387	0.0431303	0.164831	0.04	226	0.00265527	0.04	431	0.0101834
k4011r_61m	D12: Mothers partner lost job in the past year (yes/no) (1=yes, 2 = no) k4011r_61m	-0.03	398	0.0436805	-0.03	390	0.0436805	0.152814	-0.03	385	0.0434886	-0.06	185	2.95772e-05
pub105_97m	BMI (Weight/Height squared) (Higher=more) pub105_97m	0.04	289	0.0449497	0.04	340	0.081913	0.510515	0.03	396	0.0478971	0.03	499	0.0291624
Rhythmicity_24m	Avg Rhythmicity Score (Prorated) avg 6 mos, 24 mos (Higher = more) Rhythmicity_24m	0.03	412	0.0456545	0.03	414	0.051021	0.070699	0.03	393	0.0454751	0.03	533	0.0521101
IgEmilk_CIF61_61m	Specific IgE to milk, 61mth CIF (Higher is more) IgEmilk_CIF61_61m	0.11	10	0.0463506	0.11	9	0.0463506	0.936311	0.07	77	2.20667e-06	0.07	89	2.53607e-07
g325a_21m	Mum got married >CH8MTHs yes/no (1=yes, 2=no) g325a_21m	-0.03	408	0.0467968	-0.03	403	0.0467968	0.110354	-0.03	354	0.0275932	-0.04	413	0.00831121
ks1000_103m	A1i: Assessment of childs health in past month (range 1-4 (lower is healthier, 1=very healthy, 4= unwell)) ks1000_103m	0.03	402	0.0469999	0.03	374	0.034733	0.146806	0.03	355	0.0276572	0.05	273	0.000420435
e414_8w	Mom Lost job since MID PREG (Range 1-5, reversed (5 did not happen, 1 happened and affected a lot)) e414_8w	-0.03	411	0.0473556	-0.03	431	0.069919	0.0879231	-0.03	386	0.0438895	-0.04	419	0.00870463
j308_47m	MUM Divorced> CH 30 MTHs (Range 1-5, reversed (5 did not happen, 1 happened and affected a lot)) j308_47m	-0.03	407	0.048737	-0.03	428	0.0753329	0.125976	-0.03	382	0.0428382	-0.06	153	1.11379e-05
p3000r_110m	C1a: Mother currently has husband or partner (no=0, yes = 1) p3000r_110m	-0.03	404	0.0489271	-0.03	400	0.0489271	0.139595	-0.03	339	0.0232116	-0.05	232	0.000146741
h530_33m	Partner is currently employed yes/no (1=yes, 2 = no) h530_33m	0.03	403	0.0499362	0.03	393	0.0499362	0.167635	0.03	346	0.0263745	0.05	299	0.000702493
ka248_4w	Babys state of health (range 1-4 (lower is healthier, 1=very healthy, 4= unwell)) ka248_4w	0.03	422	0.0509176	0.03	406	0.0458743	0.0761065	0.03	397	0.0499798	0.03	498	0.0290157
kn1051r_69m	A4b: Number of times Child was admitted to hospital in past 15 months (Higher=more) kn1051r_69m	-0.03	405	0.0519632	-0.03	402	0.0524961	0.155217	-0.03	401	0.0513916	0.03	525	0.0463752
p2025r_110m	B26: Mother got married since the study child's 6th birthday (no=0, yes = 1) p2025r_110m	0.03	410	0.0535801	0.03	404	0.0535801	0.144602	0.03	380	0.0414128	0.05	278	0.000456184
pm3024r_110m	C3e: Wife/partner has had anxiety or nerves, in last 2 years (1=yes, 2=no) pm3024r_110m	-0.04	278	0.0541393	-0.04	265	0.0541393	0.57881	-0.05	147	0.000149423	-0.08	71	7.31947e-08
j332a_47m	MUM Returned to Work> CH 30 MTHs y/n (0=no, 1=yes) j332a_47m	0.03	417	0.0552607	0.03	408	0.0552607	0.124975	0.03	415	0.0635548	0.04	345	0.00185408
j315_47m	PTR Went Away> CH 30 MTHs (Range 1-5, reversed (5 did not happen, 1 happened and affected a lot)) j315_47m	-0.03	419	0.0564366	-0.03	450	0.0961926	0.125976	-0.03	412	0.0618516	-0.05	300	0.000719274
f519a_8m	PTNR had anxiety >CH born y/n (1=yes, 2 = no) f519a_8m	-0.03	425	0.0572596	-0.03	413	0.0572596	0.119768	-0.03	387	0.0440401	-0.05	326	0.00123955
l4015_73m	D16: Respondent's partner went away since study child's 5th birthday (Range 1-5, reversed (5 did not happen, 1 happened and affected a lot)) l4015_73m	-0.03	413	0.057494	-0.03	438	0.0899194	0.160224	-0.03	403	0.0551314	-0.05	250	0.000246011
separated33m_33m	Mom separated (0=no, 1=yes) separated33m_33m	0.03	423	0.058418	0.03	411	0.058418	0.130983	0.03	411	0.0602682	0.03	539	0.0550198
kb068_6m	NO of times saw CH in HOSP (Higher = more) kb068_6m	-0.09	29	0.05873	-0.08	61	0.117955	0.917484	-0.01	686	0.509251	0	813	0.761075
p2017r_110m	B18: Mother and husband/partner separated since the study child's 6th birthday (no=0, yes = 1) p2017r_110m	0.03	418	0.058854	0.03	409	0.058854	0.144002	0.03	391	0.0452711	0.05	307	0.000849871
b321_18wg	PTNRS feelings about this PREG (1=overjoyed, 6=indifferent) b321_18wg	0.03	433	0.0589364	0.03	376	0.0297935	0.0747046	0.03	367	0.03428	0.03	512	0.0378786
j340_47m	PTR Began New Job> CH 30 MTHs (Range 1-5, reversed (5 did not happen, 1 happened and affected a lot)) j340_47m	-0.03	428	0.0592111	-0.02	568	0.269059	0.125976	-0.02	435	0.0783831	-0.03	470	0.0187223
kb803c_6m	Adaptability Score (Prorated, Corrected for Age & Gestation) (Higher = more) kb803c_6m	0.03	421	0.0594828	0.03	347	0.0238045	0.139395	0.03	366	0.0341084	0.03	450	0.0143886
kq378b_81m	Weighted life events score since child's 5th birthday (prorated) (Higher=more) kq378b_81m	0.03	416	0.0595113	0.04	322	0.0166839	0.154616	0.02	444	0.0888292	0.04	438	0.012305
f237_8m	Separation from PTNR >CH born (Range 1-5, reversed (5 did not happen, 1 happened and affected a lot)) f237_8m	-0.03	436	0.0619338	-0.04	297	0.00962449	0.0919287	-0.03	404	0.0563801	-0.04	339	0.00167087
kn1050_69m	A4a: Child was admitted to hospital in past 15 months (1=yes, 2 = no) kn1050_69m	0.03	424	0.0619403	0.03	412	0.0619403	0.154416	0.03	420	0.0641379	-0.03	556	0.0737923
h218_33m	Mum divorced > CH18 mths (Range 1-5, reversed (5 did not happen, 1 happened and affected a lot)) h218_33m	-0.03	431	0.0626279	-0.03	369	0.0319072	0.131784	-0.03	413	0.0619683	-0.01	676	0.302311
p2032r_110m	B33: Mother returned to work since the study child's 6th birthday yes/no (1=yes, 2 = no) p2032r_110m	-0.03	427	0.0626531	-0.03	415	0.0626531	0.151412	-0.03	430	0.0744654	-0.05	269	0.000381694
f252a_8m	Return to work yes/no (1=yes, 2 = no) f252a_8m	0.03	440	0.063758	0.03	424	0.063758	0.0919287	0.03	419	0.0640884	0.02	604	0.118906
kb804c_6m	Intensity Score (Prorated, Corrected for Age & Gestation) (Higher = more) kb804c_6m	0.03	430	0.0638292	0.03	398	0.0484155	0.139996	0.03	369	0.0350036	0.03	458	0.0157018
Cotinine_F7_84m	Cotinine ng/ml, Focus@7 (Higher is more) Cotinine_F7_84m	0.03	352	0.0640982	0.02	507	0.273843	0.424795	0.05	191	0.00105592	0.06	202	5.75211e-05
j600_47m	MUM Currently has Partner yes/no (0=no, 1=yes) j600_47m	0.03	432	0.0641563	0.03	445	0.0901336	0.129782	0.03	322	0.0190215	0.05	281	0.000468385
f7sa023_84m	Mean Pulse: samples F@7 (Higher is more) f7sa023_84m	0.03	415	0.0644981	0.03	423	0.0777525	0.188264	0.03	423	0.0654404	0.03	537	0.0547973
j351_47m	MUM Same Type Job> CH 30mths yes/no (1=yes, 2 = no) j351_47m	0.04	310	0.0673125	0.04	298	0.0673125	0.544963	0.04	301	0.0133043	0.05	333	0.00142922
f500_8m	Mom has current partner (1=yes, 2= no) f500_8m	0.03	441	0.0675592	0.03	426	0.0675592	0.0947326	0.02	451	0.096987	0.02	670	0.273388
puberty9y_115m	Stage of pubertal development at 9 years 7 month (Range 1-5, Higher=more) puberty9y_115m	-0.03	414	0.0676302	-0.03	391	0.053922	0.219708	-0.02	452	0.0980979	-0.02	613	0.135991
Vitdd2_F9_108m	Vitamin D (25(OHD2)), F9 (Higher is more) Vitdd2_F9_108m	0.04	334	0.0680391	0.06	133	0.00183605	0.498097	0.03	433	0.077071	0.04	367	0.00357788
h241_33m	Mum started new job > CH18 mths (Range 1-5, reversed (5 did not happen, 1 happened and affected a lot)) h241_33m	-0.03	437	0.0690919	-0.02	588	0.306356	0.131985	-0.03	427	0.071188	-0.02	641	0.19833
pf4033_33m	D27: Partner has been anxious or worried for no good reason (Range 1-4, 1=Not at all, 4 = often) pf4033_33m	0.03	360	0.0694614	0.03	399	0.106824	0.423593	0.04	268	0.00733153	0.04	344	0.0018525
separated97m_97m	Mom separated (no=0, yes = 1) separated97m_97m	0.03	434	0.0712029	0.03	422	0.0712029	0.154216	0.02	437	0.0796691	0.07	95	5.11816e-07
CRP_f9_108m	C-Reactive protein mg/l, Focus@9 (Higher is more) CRP_f9_108m	0.03	356	0.0713138	0.04	251	0.021913	0.443221	0.02	440	0.0825009	0.04	370	0.00373036
e414r_8w	MomLost job since MID PREG (yes/no) (1=yes, 2 = no) e414r_8w	-0.03	447	0.0719632	-0.03	433	0.0719632	0.0879231	-0.03	429	0.073731	-0.03	481	0.0230462
kr259b_91m	DV: Social fears score (prorated) (Higher = more) kr259b_91m	0.03	439	0.0740367	0.04	330	0.0199571	0.15722	0.03	422	0.0651294	0.04	338	0.00158699
j308a_47m	MUM Divorced> CH 30 MTHs y/n (1=yes, 2=no) j308a_47m	-0.03	444	0.0754871	-0.03	429	0.0754871	0.124975	-0.02	436	0.0787937	-0.05	263	0.000339851
k4040_61m	D41: Mothers partner started a new job in past year (Range 1-5, reversed (5 did not happen, 1 happened and affected a lot)) k4040_61m	-0.03	442	0.0792621	-0.03	430	0.0804988	0.153415	-0.03	431	0.075614	-0.05	306	0.000825977
d602ar_12wg	Number of maternal grandparents known to have depression (0= none, 1 =one, 2 = two grandparents) d602ar_12wg	0.03	459	0.0802289	0.02	491	0.14757	0.0690967	0.02	439	0.0812851	0.02	585	0.101294
j311a_47m	Partner Lost Job> CH 30 MTHs y/n (1=yes, 2 = no) j311a_47m	-0.03	450	0.0811769	-0.03	435	0.0811769	0.124975	-0.02	442	0.085092	-0.04	337	0.00157123
insecureattach_18m	average of kd420, kd421, kd422r (higher means more separation avoidance/anxiety) insecureattach_18m	0.03	451	0.0828308	0.03	448	0.0943949	0.130983	0.02	449	0.0911991	0.01	738	0.466612
kr422a_91m	DV: Number of mood symptoms (Higher = more) kr422a_91m	0.03	445	0.0843837	0.04	296	0.0133227	0.17144	0.02	443	0.0881427	0.06	216	9.28135e-05
kq379a_81m	Number of life events since child's 5th birthday (Higher=more) kq379a_81m	0.03	449	0.0862866	0.03	427	0.0772795	0.153815	0.02	467	0.114881	0.03	523	0.0457595
ke804b_24m	Intensity Score (Prorated) (Higher = more) ke804b_24m	0.03	454	0.0863004	0.03	446	0.0880563	0.112758	0.03	416	0.0636457	0.03	555	0.069811
d536a_12wg	NAT mother known to have depression etc. (about mother's mother) (1=yes, 2 = no) d536a_12wg	-0.02	470	0.0909354	-0.02	456	0.0909354	0.0690967	-0.02	450	0.0920642	-0.03	542	0.0579746
n4120r_97m	Partner employment (0=not working, 1= part-time work, 2= full-time work) n4120r_97m	-0.03	446	0.0966469	-0.03	437	0.104641	0.231124	-0.03	395	0.046411	-0.05	286	0.000524636
f502_8m	Years lived with current partner (Higher = more) f502_8m	0.03	460	0.0967146	0.02	487	0.152959	0.143801	0.02	538	0.240987	0.01	697	0.346511
a522_8wg	Partner lives with mum yes/no (1=yes, 2= no) a522_8wg	0.02	479	0.097973	0.02	465	0.097973	0.0817144	0.03	406	0.0576137	0.03	520	0.0448098
Reading_116m	SDQI - Child is good at reading (Higher = better at school work) Reading_116m	-0.02	464	0.098155	-0.02	596	0.314892	0.120969	-0.02	462	0.108121	-0.02	624	0.15297
f565_8m	PTNR currently employed (Range 1-5, reversed (5 did not happen, 1 happened and affected a lot)) f565_8m	0.02	463	0.0981874	0.02	454	0.0981874	0.122171	0.03	335	0.0214598	0.05	313	0.000985817
j601_47m	Partner Lives With MUM (1=yes, 2=no) j601_47m	0.03	456	0.0986003	0.03	442	0.0986003	0.175646	0.04	292	0.0118247	0.05	325	0.00123921
b581r_18wg	PTNR lost job since PREG (yes/no) (1=yes, 2 = no) b581r_18wg	-0.03	462	0.0996967	-0.03	453	0.0996967	0.131985	-0.02	461	0.107908	-0.03	468	0.0184663
ku520_108m	D1a: Child goes swimming (1 = Nearly every day, 6 = Not at all) ku520_108m	0.02	468	0.0997001	0.02	483	0.138023	0.12117	0.02	454	0.100149	0.02	564	0.0797836
f8lf021_96m	Child weight (kg): LF, F@8 (Higher is more) f8lf021_96m	0.03	443	0.100753	0.02	535	0.25306	0.254556	0.03	388	0.0448236	0.02	581	0.0983315
pm1010r_110m	A2a: Father has had anxiety or 'nerves' in last 3 years (1=yes, 2=no) pm1010r_110m	-0.03	358	0.101176	-0.03	350	0.101176	0.534148	-0.04	283	0.0105104	-0.06	187	3.26783e-05
kr810_91m	DV: DAWBA DSM-IV clinical diagnosis - Oppositional defiant disorder (1= Yes, 2 = No) kr810_91m	-0.03	461	0.102124	-0.03	451	0.102124	0.154416	-0.02	464	0.108892	-0.06	152	1.0604e-05
separated8m_8m	Mom separated (no=0, yes = 1) separated8m_8m	0.02	483	0.102457	0.02	469	0.102457	0.0949329	0.02	456	0.104885	0.03	509	0.0342785
LifeEvents30_30m	Weighted Life Events Score (Higher=more) LifeEvents30_30m	0.02	473	0.103333	0.01	600	0.322706	0.12137	0.02	460	0.1065	0.02	662	0.248145
Active57mos_57m	EAS activity score (prorated) (Higher = more) Active57mos_57m	-0.02	472	0.103993	-0.03	425	0.0722388	0.130182	-0.02	483	0.139591	-0.02	575	0.0936248
LEsum69_69m	No. of life events to child (Higher=more) LEsum69_69m	0.02	469	0.105982	0.01	736	0.63592	0.152614	0.02	474	0.123283	0.01	695	0.34448
sa043a_90m	DV: # past or current educational problems (Higher = more) sa043a_90m	0.03	366	0.106779	0.05	223	0.0232622	0.532946	0.03	407	0.0588463	0.05	321	0.00116453
HDL_BBS_102m	HDL mmol/l, BBS (Higher is more) HDL_BBS_102m	-0.07	92	0.107019	-0.08	36	0.0500422	0.89305	-0.03	405	0.0570201	-0.03	464	0.0172607
j315a_47m	Partner Went Away> CH 30 MTHs y/n (1=yes, 2=no) j315a_47m	-0.02	480	0.107639	-0.02	467	0.107639	0.124975	-0.02	455	0.103264	-0.05	302	0.000771772
kr824_91m	DV: DAWBA DSM-IV clinical diagnosis - Obsessive-compulsive disorder (1= Yes, 2 = No) kr824_91m	-0.02	476	0.110882	-0.02	463	0.110882	0.152013	-0.02	470	0.119374	-0.06	198	5.32095e-05
h534_33m	Partner has same job > CH18 mths (1=yes, 2 = no) h534_33m	0.03	457	0.111258	0.03	444	0.111258	0.232125	0.03	390	0.045224	0.05	297	0.000692784
sa038a_90m	DV: Child has ever had medical conditions (1=yes, 2 = no) sa038a_90m	0.03	371	0.111841	0.03	364	0.111841	0.533146	0.02	471	0.12049	-0.01	785	0.651417
Active69mos_69m	EAS activity score (prorated) (Higher = more) Active69mos_69m	-0.02	477	0.111922	-0.02	473	0.126328	0.153615	-0.02	481	0.136938	-0.02	638	0.177922
married8m_8m	Mom married (no=0, yes = 1) married8m_8m	-0.02	489	0.112396	-0.02	472	0.112396	0.0949329	-0.02	468	0.114935	-0.03	493	0.0266524
ku524_108m	D1d: Child goes to Sunday School (1 = Nearly every day, 6 = Not at all) ku524_108m	0.02	488	0.113035	0.02	527	0.200364	0.127378	0.03	394	0.046367	-0.01	790	0.673322
kz030_0m	Preferred birthweight (Higher = more) kz030_0m	-0.02	496	0.113036	-0.03	436	0.0719175	0.0558782	-0.02	459	0.105863	-0.03	547	0.0631381
neverm97m_97m	Mom never married (no=0, yes = 1) neverm97m_97m	0.02	482	0.114052	0.02	468	0.114052	0.154216	0.02	475	0.124763	0.07	126	3.15173e-06
Albumin_F7_84m	Albumin, F7 (Higher is more) Albumin_F7_84m	0.06	156	0.114637	0.05	177	0.142242	0.849389	0.02	492	0.150943	0.01	709	0.392741
p3080_110m	C6a: Husband/partner is currently employed yes/no (1=yes, 2 = no) p3080_110m	0.02	471	0.117285	0.02	457	0.117285	0.199279	0.03	424	0.0684142	0.06	163	1.58845e-05
f7ms026_84m	Weight (kg): F@7 (Higher is more) f7ms026_84m	0.02	481	0.117842	0.02	502	0.184537	0.173042	0.02	476	0.125501	0.02	584	0.100751
e327_8w	Taken anti-depressant since birth (1=yes, 2 = no) e327_8w	-0.02	494	0.11938	-0.02	474	0.11938	0.0965351	-0.02	472	0.122978	-0.02	567	0.0821555
sa012_90m	A1c: Teacher's rating of child for age - singing/music (Range 1-5, 1 = very good, 5 = poor) sa012_90m	0.03	381	0.119522	0.03	420	0.17412	0.52854	0.01	735	0.632995	-0.01	739	0.47146
pk2250_85m	B21: Partner's opinion of own neighbourhood as a place to live (Lower = better, 1 = Very Good, 2 = Fairly Good, 3 = Not very good, 4 = Not at all good) pk2250_85m	0.03	390	0.120223	0.02	551	0.384949	0.511116	0.04	224	0.00251707	0.04	430	0.0101454
g315_21m	Partner went away >CH8MTHs (Range 1-5, reversed (5 did not happen, 1 happened and affected a lot)) g315_21m	-0.02	495	0.124044	-0.02	498	0.166999	0.114761	-0.02	490	0.149082	-0.04	374	0.00410542
pg_glucose_BBS_102m	Post-glucose glucose mmol/l, BBS (Higher is more) pg_glucose_BBS_102m	0.07	102	0.124565	0.08	46	0.0655253	0.897456	0.01	759	0.681359	-0.02	652	0.220084
sa050_90m	A4d4: Child currently has a special teacher (1=yes, 2 = no) sa050_90m	0.03	384	0.125395	0.03	379	0.125395	0.53575	0.02	482	0.138389	0	863	0.960748
cf077_43m	Waist circ at 43 mth (Higher is more) cf077_43m	0.07	108	0.126788	0.08	43	0.0610384	0.894853	0.02	478	0.130314	0.02	576	0.0952
j632_47m	Partner is Currently Employed yes/no (1=yes, 2 = no) j632_47m	0.02	487	0.126863	0.02	470	0.126863	0.191468	0.03	426	0.0694703	0.04	386	0.0046613
kb800c_6m	Activity Score (Prorated, Corrected for Age & Gestation) (Higher = more) kb800c_6m	-0.02	493	0.127763	-0.02	534	0.214093	0.139595	-0.02	518	0.193529	-0.01	689	0.325972
sa161b_90m	DV: SDQ prosocial score (prorated) (Higher = more) sa161b_90m	-0.03	394	0.12914	-0.04	252	0.0358594	0.528941	-0.01	727	0.62205	0	820	0.791558
p3003r_110m	C1d: Same partner/husband as mother had when study child had 6th birthday (1=yes, 2=no) p3003r_110m	0.02	478	0.130014	0.02	464	0.130014	0.231324	0.04	293	0.0118321	0.06	190	3.86647e-05
sa011_90m	A1b: Teacher's rating of child for age - art (Range 1-5, 1 = very good, 5 = poor) sa011_90m	0.03	395	0.130081	0.02	458	0.230708	0.527739	0.01	570	0.29082	0.01	791	0.676184
MaternalSeparations_103m	Sum of periods with maternal separations (from 6 mos to 8y7mo) (Higher=more) MaternalSeparations_103m	-0.03	458	0.130082	0	797	0.80803	0.305628	-0.02	560	0.274354	0.04	385	0.00456132
j633_47m	Partner had Same Job> 1 YR yes/no (1=yes, 2 = no) j633_47m	0.02	475	0.130745	0.02	462	0.130745	0.238334	0.02	438	0.0810952	0.05	226	0.000125397
g311_21m	Partner lost job >CH8MTHs (Range 1-5, reversed (5 did not happen, 1 happened and affected a lot)) g311_21m	-0.02	500	0.131346	-0.02	518	0.18183	0.11456	-0.02	493	0.151094	-0.04	371	0.00389473
f7ms018_84m	Waist circumference (cm): F@7 (Higher is more) f7ms018_84m	0.02	492	0.135292	0.02	550	0.256677	0.172642	0.02	503	0.166622	0.02	648	0.209064
f518a_8m	PTNR had depression >CH born (1=yes, 2 = no) f518a_8m	-0.02	503	0.136922	-0.02	480	0.136922	0.119768	-0.03	428	0.0733413	-0.05	298	0.000693998
neverm8m_8m	Mom never married (no=0, yes = 1) neverm8m_8m	0.02	507	0.138289	0.02	485	0.138289	0.0949329	0.02	484	0.141072	0.03	497	0.0283933
b581_18wg	PTNR lost job since PREG (Range 1-5, reversed (5 did not happen, 1 happened and affected a lot)) b581_18wg	-0.02	502	0.138803	-0.02	455	0.10141	0.131985	-0.02	491	0.150904	-0.02	633	0.164458
Phospate_F7_84m	Phosphate, F7 (Higher is more) Phospate_F7_84m	0.05	177	0.139644	0	830	0.953655	0.849389	0.03	410	0.0597717	0.02	574	0.0926251
f461_8m	Years since marriage (Higher = more) f461_8m	0.02	486	0.140167	0.02	539	0.255759	0.245143	0.01	605	0.357682	0.01	757	0.519358
kr300b_91m	DV: Stress reactions score (prorated) (Higher = more) kr300b_91m	0.02	504	0.145295	0.04	328	0.018453	0.155217	0.02	469	0.117389	0.06	175	2.51252e-05
divorced73m_73m	D9: Respondent was divorced since study child's 5th birthday yes//no (no=0, yes = 1) divorced73m_73m	0.02	505	0.145573	0.02	482	0.145573	0.155818	0.02	495	0.152402	0.04	388	0.00477259
g780r_21m	Mum working at same status as before CH (1=no, lower, 2 = same, 3= higher) g780r_21m	-0.03	396	0.147486	-0.03	371	0.131149	0.567194	-0.02	441	0.0850091	-0.03	492	0.0258443
pa009_12wg	Dad's opinion of neighbourhood (Lower = better, 1 = Very Good, 2 = Fairly Good, 3 = Not very good, 4 = Not at all good) pa009_12wg	0.02	484	0.147781	0.02	490	0.195626	0.283597	0.04	281	0.00894374	0.03	456	0.0152027
kt3000_103m	C1a: Frequency child goes swimming (1 = Nearly every day, 6 = Not at all) kt3000_103m	0.02	509	0.147975	0.03	432	0.0794693	0.136391	0.03	414	0.0634818	0.04	356	0.00237959
divorced85m_85m	Mom divorced (no=0, yes = 1) divorced85m_85m	0.02	510	0.154471	0.02	488	0.154471	0.148207	0.02	502	0.16341	0.05	228	0.000129459
IGFII_preg_13wg	IGFII, blood: Pregnancy (Higher is more) IGFII_preg_13wg	0.1	17	0.155226	0.08	37	0.226209	0.958542	0	857	0.967001	-0.02	597	0.115334
e411r_8w	PTNR lost job since MID PREG (yes/no) (1=yes, 2 = no) e411r_8w	-0.02	516	0.155716	-0.02	494	0.155716	0.0885239	-0.02	486	0.14629	-0.04	368	0.00362883
Helico_gest_20wg	Gestation of blood sample for Helicobacter pylori status (time missing, imputing 20wg for now) (Higher is more) Helico_gest_20wg	0.09	30	0.157802	0.09	30	0.187525	0.953335	0.02	505	0.168346	0.01	694	0.344235
pf8050_33m	H5: Partner's assessment of the neighbourhood where they live (Lower = better, 1 = Very Good, 2 = Fairly Good, 3 = Not very good, 4 = Not at all good) pf8050_33m	0.03	452	0.158706	0.03	452	0.178763	0.425195	0.05	173	0.000465288	0.05	327	0.00126425
sa185r_90m	D23d: Degree to which child's emotional/attentional/behavioural difficulties burden the teacher/class (Higher = more) sa185r_90m	0.03	406	0.158815	0.04	266	0.0478633	0.553976	0.02	517	0.189709	0.03	511	0.0355102
kt3016_103m	C1j: Frequency child has physiotherapy (1 = Nearly every day, 6 = Not at all) kt3016_103m	0.02	515	0.163369	0.01	751	0.671874	0.148007	0.02	501	0.162133	-0.04	376	0.00425734
p3083_110m	C6c: Husband/partner has had same job since the study child was 7 years old yes/no (1=yes, 2 = no) p3083_110m	0.02	501	0.164619	0.02	479	0.164619	0.247146	0.02	457	0.105423	0.05	316	0.00103086
cf052_12m	Length at 12 mth (Higher is more) cf052_12m	-0.06	152	0.164674	-0.05	209	0.239341	0.884438	-0.03	374	0.0372552	-0.03	462	0.016555
vitdd3_F9_108m	Vitamin D (25(OHD3)), F9 (Higher is more) vitdd3_F9_108m	-0.03	435	0.165038	-0.02	460	0.217832	0.498097	-0.02	507	0.178561	0	846	0.868455
SexualAbuse_103m	Sum of periods with sexual abuse (from 6 mos to 8y7mo) (Higher=more) SexualAbuse_103m	0.02	490	0.168519	0.01	696	0.564595	0.303425	0.02	466	0.113062	0.07	135	4.14444e-06
kr822_91m	DV: DAWBA DSM-IV clinical diagnosis - Social phobia (1= Yes, 2 = No) kr822_91m	-0.02	518	0.172924	-0.02	496	0.172924	0.152013	-0.02	509	0.183061	-0.06	196	5.10114e-05
pb_sc_p_18wg	B: Social class based on occupation (partner) (Lower is better, 1=I - Professional, 2= II - Mangerial and technical, 3 = IIINM - Skilled non-manual, 4 = IIIM - Skilled manual, 5 = IV - Partly skilled, 6 = V - Unskilled) pb_sc_p_18wg	0.02	508	0.174065	0.02	503	0.203071	0.237733	0.02	525	0.210562	0.01	679	0.310864
kj010_42m	CHs Health in Past Month (range 1-4 (lower is healthier, 1=very healthy, 4= unwell)) kj010_42m	0.02	523	0.174632	0.02	512	0.179792	0.122171	0.02	465	0.112774	0.02	568	0.0827289
h210a_33m	Partner died >CH18 mths yes/no (1=yes, 2=no) h210a_33m	-0.02	521	0.174781	-0.02	504	0.174781	0.131584	-0.02	526	0.212503	0.02	605	0.119105
ks1001_103m	A1ii: Assessment of childs health in past year (range 1-4 (lower is healthier, 1=very healthy, 4= unwell)) ks1001_103m	0.02	519	0.176141	0.02	589	0.315307	0.158222	0.02	445	0.0890189	0.03	519	0.0426465
a520r_8wg	Current partner of mom is husband (no=0, yes = 1) a520r_8wg	-0.02	536	0.176361	-0.02	523	0.176361	0.0608852	-0.02	522	0.20033	-0.02	580	0.0980383
kr820_91m	DV: DAWBA DSM-IV clinical diagnosis - Separation anxiety disorder (1= Yes, 2 = No) kr820_91m	0.02	520	0.17641	0.02	499	0.17641	0.152013	0.02	515	0.186613	-0.05	280	0.000462981
pub204_115m	Child's weight in kg (Higher=more) pub204_115m	0.02	466	0.178807	0.03	440	0.16259	0.416183	0.02	479	0.135845	0.02	615	0.137093
e520r_8w	Job situation of MUM (0=not working, 1= part-time work, 2= full-time work) e520r_8w	0.02	513	0.179533	0.03	419	0.0784511	0.215101	0.02	512	0.184898	0.04	373	0.00407241
a528_8wg	Number of other marriages or live in partners (Higher = more) a528_8wg	0.02	522	0.180815	0	783	0.755932	0.153815	0.02	499	0.159006	0.01	723	0.432831
m5050r_85m	E3: Mother working at same status as before study child born (1= no, lower; 2=same, 3= higher) m5050r_85m	0.02	467	0.18132	0.03	439	0.163465	0.42139	0.02	447	0.0900496	0.02	561	0.0779612
b578r_18wg	Mom divorced since pregnancy yes/no (1=yes, 2=no) b578r_18wg	-0.02	528	0.182325	-0.02	513	0.182325	0.131184	-0.02	531	0.221027	0	833	0.84219
l4008_73m	D9: Respondent was divorced since study child's 5th birthday (Range 1-5, reversed (5 did not happen, 1 happened and affected a lot)) l4008_73m	-0.02	527	0.187383	-0.02	481	0.145275	0.155818	-0.02	514	0.186274	-0.04	415	0.00849366
g315a_21m	Partner went away >CH8MTHs yes/no (1=yes, 2=no) g315a_21m	-0.02	535	0.187654	-0.02	521	0.187654	0.110354	-0.02	530	0.220222	-0.04	416	0.00861079
f251_8m	New job for MUM >CH born (Range 1-5, reversed (5 did not happen, 1 happened and affected a lot)) f251_8m	-0.02	541	0.191161	-0.02	578	0.271373	0.0919287	-0.02	521	0.196327	-0.02	600	0.117149
IProinsulin_bbs_102m	Intact proinsulin pmol/l, BBS (Higher is more) IProinsulin_bbs_102m	0.06	164	0.191403	0.07	70	0.086549	0.892449	0.06	93	8.31076e-06	0.08	49	1.91722e-08
pub205_115m	BMI (Weight/Height squared) (Higher=more) pub205_115m	0.02	465	0.193403	0.02	532	0.318132	0.455237	0.02	453	0.09926	0.04	435	0.0114786
f9sa022_108m	Mean BP diastolic: samples F@9 (Higher is more) f9sa022_108m	0.02	526	0.193836	0.01	643	0.424144	0.180252	0.02	496	0.154537	0.01	682	0.312966
ke808b_24m	Threshold Score (Prorated) (Higher = more) ke808b_24m	-0.02	538	0.19475	-0.02	484	0.141472	0.111756	-0.02	487	0.147249	-0.02	607	0.119993
cf060_4m	BMI at 4 mth (Higher is more) cf060_4m	0.06	134	0.19511	0.06	169	0.241074	0.910274	0	848	0.940782	-0.01	776	0.612033
e411_8w	PTNR lost job since MID PREG (Range 1-5, reversed (5 did not happen, 1 happened and affected a lot)) e411_8w	-0.02	549	0.197182	-0.02	497	0.159836	0.0885239	-0.02	523	0.202197	-0.03	444	0.0138562
hb_F9_108m	Haemoglobin, Focus@9 (Higher is more) hb_F9_108m	-0.02	485	0.19749	-0.02	489	0.244996	0.431404	-0.03	409	0.0597613	-0.04	436	0.0117334
cf050_4m	Length at 4 mth (Higher is more) cf050_4m	-0.06	137	0.198114	-0.05	179	0.263538	0.910274	-0.06	108	2.44392e-05	-0.05	231	0.000138337
sa035a_90m	DV: Child has ever had sensory impairment (hearing) (1=yes, 2 = no) sa035a_90m	-0.03	448	0.199932	-0.03	434	0.199932	0.533146	-0.02	477	0.128605	-0.04	399	0.00574572
f7ms012_84m	Sitting height (cm): F@7 (Higher is more) f7ms012_84m	-0.02	530	0.201725	-0.02	500	0.184118	0.172441	-0.02	498	0.158014	-0.03	558	0.0753067
k4014r_61m	D15: Mother lost her job in the past year (yes/no) (1=yes, 2 = no) k4014r_61m	-0.02	537	0.203674	-0.02	526	0.203674	0.151412	-0.02	536	0.238071	-0.03	463	0.0172043
cf041_8m	Weight at 8 mth (Higher is more) cf041_8m	-0.05	201	0.203889	-0.04	295	0.345623	0.880032	-0.01	688	0.515221	0.01	772	0.591016
married8wg_8wg	Mom married (no=0, yes = 1) married8wg_8wg	-0.02	554	0.204014	-0.02	538	0.204014	0.0626878	-0.02	524	0.205576	-0.02	603	0.117921
g311a_21m	Partner lost job >CH8MTHs (yes/no) (1=yes, 2 = no) g311a_21m	-0.02	550	0.206055	-0.02	533	0.206055	0.110354	-0.02	520	0.19405	-0.05	329	0.0012801
kt3005_103m	C1d: Frequency child goes to Sunday school (1 = Nearly every day, 6 = Not at all) kt3005_103m	0.02	544	0.210145	0.01	683	0.502916	0.153615	0.02	513	0.186232	0	821	0.792624
j602a_47m	Time MUM & PTR Live Together Yrs (Higher = more) j602a_47m	0.02	534	0.211733	0.02	570	0.296366	0.204486	0	814	0.828006	0	841	0.859835
a523yy_8wg	Years partner and mum lived together (Higher = more) a523yy_8wg	0.02	548	0.213556	0.02	573	0.283329	0.153615	0.01	639	0.41157	0.01	756	0.513204
[truncated: 384 more rows]

## Sheet: Dep17Cleaning
Description	# of features	# of samples
[truncated: 11 more rows]

[truncated: 6 more sheets: Dep17Pearson, Dep18Cleaning, Dep18Pearson, Dep12-18Cleaning, Dep12-18Pearson, Calculations]
