# Supplementary material for: Prediction of adolescent depression from prenatal and childhood data from ALSPAC using machine learning
Source: Sci Rep. 2024 Oct 7;14:23282. doi: 10.1038/s41598-024-72158-9 (PMC11458604; doi:10.1038/s41598-024-72158-9)
Supplement: Supplementary file 2 — Supplementary Information 2. [file 41598_2024_72158_MOESM2_ESM.xlsx]

## Sheet: README
Sheet	Description of the sheet	Columns	Description of the column
DepXTSCleaning	Number of samples and features after cleaning the dataset for predicting age X depression	Description	description of what process has taken place in the data/description of the data
		# of samples
		# of features	total number of features (including patient id, timestamp, and dependent variable)

## Sheet: Dep12TSCleaning
Description	# of features	# of samples
Raw	6163	15857
Merge Features	885	15857
Remove features that use multiple timepoints	845	15857
Remove duplicate cross-sectional features	842	15857
Merge into time series features	378	15857
Remove features where the T-test p-val is >= 0.05	135	15857
Remove the samples with a missing target variable	135	6715
Final	135	6715
Final Depressed	135	357
Final Not Depressed	135	6358

## Sheet: Dep13TSCleaning
Description	# of features	# of samples
Raw	6163	15857
Merge Features	885	15857
Remove features that use multiple timepoints	845	15857
Remove duplicate cross-sectional features	842	15857
Merge into time series features	378	15857
Remove features where the T-test p-val is >= 0.05	124	15857
Remove the samples with a missing target variable	124	6015
Final	124	6015
Final Depressed	124	550
Final Not Depressed	124	5465

## Sheet: Dep16TSCleaning
Description	# of features	# of samples
Raw	6163	15857
Merge Features	885	15857
Remove features that use multiple timepoints	845	15857
Remove duplicate cross-sectional features	842	15857
Merge into time series features	378	15857
Remove features where the T-test p-val is >= 0.05	163	15857
Remove the samples with a missing target variable	163	4993
Final	163	4993
Final Depressed	163	779
Final Not Depressed	163	4214

## Sheet: Dep17TSCleaning
Description	# of features	# of samples
Raw	6163	15857
Merge Features	885	15857
Remove features that use multiple timepoints	845	15857
Remove duplicate cross-sectional features	842	15857
Merge into time series features	378	15857
Remove features where the T-test p-val is >= 0.05	160	15857
Remove the samples with a missing target variable	160	4496
Final	160	4496
Final Depressed	160	818
Final Not Depressed	160	3678

## Sheet: Dep18TSCleaning
Description	# of features	# of samples
Raw	6163	15857
Merge Features	885	15857
Remove features that use multiple timepoints	845	15857
Remove duplicate cross-sectional features	842	15857
Merge into time series features	378	15857
Remove features where the T-test p-val is >= 0.05	140	15857
Remove the samples with a missing target variable	140	3334
Final	140	3334
Final Depressed	140	622
Final Not Depressed	140	2712

## Sheet: Dep12-18TSCleaning
Description	# of features	# of samples
Raw	6163	15645
Merge Features	885	15645
Remove features that use multiple timepoints	845	15645
Remove duplicate cross-sectional features	842	15645
Merge into time series features	378	15645
Remove features where the T-test p-val is >= 0.05	120	15645
Remove the samples with a missing target variable	120	1799
Final	120	1799
Final Depressed	120	609
Final Not Depressed	120	1190

## Sheet: Calculations
Dataset	%Removed Fts	Mean	STD Dev
Dep12TS	0.642857	0.628748	0.047462
Dep13TS	0.671958
Dep16TS	0.568783
Dep17TS	0.57672
Dep18TS	0.62963
Dep12-18TS	0.68254
