# Supplementary material for: Prediction of adolescent depression from prenatal and childhood data from ALSPAC using machine learning
Source: Sci Rep. 2024 Oct 7;14:23282. doi: 10.1038/s41598-024-72158-9 (PMC11458604; doi:10.1038/s41598-024-72158-9)
Supplement: Supplementary file 3 — Supplementary Information 3. [file 41598_2024_72158_MOESM3_ESM.xlsx]

## Sheet: README
Sheet	Description of the sheet	Columns	Rows	Description of the rows
cluster3_Dep12to18	Data information for samples in cluster 3 of the tsne plot for Dep12to18 training data after RFE. This training data has undergone minmax feature scaling and KNN missing value imputation from the Dep12to18 model selection pipeline.	Variable names	count	Number of samples in cluster 3 samples
			mean	Mean value for the column variable for cluster 3 samples
			std	Standard deviation for the column variable for cluster 3 samples
			min	Minimum value for the column variable for cluster 3 samples
			0.25	Value of the column variable at the 25 percentile of the cluster 3 data
			0.5	Value of the column variable at the 50 percentile of the cluster 3 data
			0.75	Value of the column variable at the 75 percentile of the cluster 3 data
			max	Maximum value for the column variable for cluster 3 samples
notcluster3_Dep12to18	Data information for samples not in cluster 3 of the tsne plot for Dep12to18 training data after RFE. This training data has undergone minmax feature scaling and KNN missing value imputation from the Dep12to18 model selection pipeline.	Variable names	count	Number of non-cluster 3 samples
			mean	Mean value for the column variable for non-cluster 3 samples
			std	Standard deviation for the column variable for non-cluster 3 samples
			min	Minimum value for the column variable for non-cluster 3 samples
			0.25	Value of the column variable at the 25 percentile of the non-cluster 3 data
			0.5	Value of the column variable at the 50 percentile of the non-cluster 3 data
			0.75	Value of the column variable at the 75 percentile of the non-cluster 3 data
			max	Maximum value for the column variable for non-cluster 3 samples
train_Dep12to18	Data information for all Dep12to18 training data after RFE. This training data has undergone minmax feature scaling and KNN missing value imputation from the Dep12to18 model selection pipeline.	Variable names	count	Number of training data samples
			mean	Mean value for the column variable for the training data after RFE
			std	Standard deviation for the column variable for the training data after RFE
			min	Minimum value for the column variable for the training data after RFE
			0.25	Value of the column variable at the 25 percentile of the training data after RFE
			0.5	Value of the column variable at the 50 percentile of the training data after RFE
			0.75	Value of the column variable at the 75 percentile the training data after RFE
			max	Maximum value for the column variable for the training data after RFE

## Sheet: cluster3_Dep12to18
	Child sex (1=male, 2=female) kz021_0m_1.0_0_2.0_1	Depression Score at Focus 10 assessment: F10+ (Higher = more) fddp130_120m	B20: Mother's opinion of neighbourhood as a place to live (Lower = better, 1 = Very Good, 2 = Fairly Good, 3 = Not very good, 4 = Not at all good) q2240_122m	Weighted Life Events Score (Higher=more) LifeEvents103_103m	A6: Frequency child does required homework (Higher = more homework) sa062_90m	Mother's educational qualification 5 years (Range 0-5, higher = better) MOMED5Y_61m	PTNR had anxiety >CH born y/n (1=yes, 2 = no) f519a_8m_1.0_0_2.0_1	C2b: Respondent has had/continued to have depression since study child's 5th birthday (1=yes, 2 = no) l3011r_73m_1.0_0_2.0_1	Social support score (0-30 (higher more support)) e612_8w	C1e: Frequency child goes to special classes (1 = Nearly every day, 6 = Not at all) kt3006_103m	E1b: Mother in continuous employment since child was 5 (Range 1-4, 1= yes, same job to 4 = no job) q5004_122m	MUM Had Depression >1 YR y/n (1=yes, 2 = no) j012a_47m_1.0_0_2.0_1	DV: SDQ - Conduct problems score (prorated) (Higher = more.) ku708b_108m	Mums highest ed qualification (Higher is better, 1 = CSE or none, 2 = Vocational, 3 = O level, 4 = A Level, 5 = University degree) c645_32wg	SMFQ depression score above cutoff at any point from age 12 to 18 (Higher=more) y12to18_Dep_YN_216m
count	83	83	83	83	83	83	83	83	83	83	83	83	83	83	83
mean	1	0.199398	0.195181	0.216758	0.78253	0.703133	0.990361	0.0168675	0.614458	0.632771	0.270683	0.0385542	0.173795	0.628916	0.614458
std	0	0.154812	0.194165	0.193804	0.187642	0.21596	0.053224	0.0712592	0.186808	0.32455	0.292332	0.122804	0.177547	0.260642	0.489682
min	1	0	0	0	0	0	0.6	0	0.2	0	0	0	0	0	0
0.25	1	0.1	0	0.0636364	0.65	0.6	1	0	0.5	0.4	0	0	0	0.5	0
0.5	1	0.15	0.333333	0.181818	0.8	0.8	1	0	0.6	0.48	0.266667	0	0.125	0.75	1
0.75	1	0.3	0.333333	0.318182	1	0.8	1	0	0.706667	1	0.333333	0	0.25	0.75	1
max	1	0.6	0.666667	0.909091	1	1	1	0.4	1	1	1	0.6	0.875	1	1

## Sheet: notcluster3_Dep12to18
	Child sex (1=male, 2=female) kz021_0m_1.0_0_2.0_1	Depression Score at Focus 10 assessment: F10+ (Higher = more) fddp130_120m	B20: Mother's opinion of neighbourhood as a place to live (Lower = better, 1 = Very Good, 2 = Fairly Good, 3 = Not very good, 4 = Not at all good) q2240_122m	Weighted Life Events Score (Higher=more) LifeEvents103_103m	A6: Frequency child does required homework (Higher = more homework) sa062_90m	Mother's educational qualification 5 years (Range 0-5, higher = better) MOMED5Y_61m	PTNR had anxiety >CH born y/n (1=yes, 2 = no) f519a_8m_1.0_0_2.0_1	C2b: Respondent has had/continued to have depression since study child's 5th birthday (1=yes, 2 = no) l3011r_73m_1.0_0_2.0_1	Social support score (0-30 (higher more support)) e612_8w	C1e: Frequency child goes to special classes (1 = Nearly every day, 6 = Not at all) kt3006_103m	E1b: Mother in continuous employment since child was 5 (Range 1-4, 1= yes, same job to 4 = no job) q5004_122m	MUM Had Depression >1 YR y/n (1=yes, 2 = no) j012a_47m_1.0_0_2.0_1	DV: SDQ - Conduct problems score (prorated) (Higher = more.) ku708b_108m	Mums highest ed qualification (Higher is better, 1 = CSE or none, 2 = Vocational, 3 = O level, 4 = A Level, 5 = University degree) c645_32wg	SMFQ depression score above cutoff at any point from age 12 to 18 (Higher=more) y12to18_Dep_YN_216m
count	1356	1356	1356	1356	1356	1356	1356	1356	1356	1356	1356	1356	1356	1356	1356
mean	0.624631	0.185147	0.12001	0.151234	0.838237	0.724041	0.872714	0.853392	0.685388	0.536755	0.250049	0.840413	0.129775	0.65413	0.319322
std	0.484397	0.156958	0.167864	0.142007	0.182287	0.221029	0.326437	0.340928	0.163808	0.312049	0.287648	0.352812	0.156353	0.266336	0.466386
min	0	0	0	0	0	0	0	0	0.2	0	0	0	0	0	0
0.25	0	0.05	0	0.0454545	0.75	0.6	1	1	0.566667	0.32	0	1	0	0.5	0
0.5	1	0.15	0	0.136364	0.9	0.8	1	1	0.7	0.4	0.2	1	0.125	0.75	0
0.75	1	0.25	0.333333	0.227273	1	0.88	1	1	0.8	1	0.333333	1	0.25	0.75	1
max	1	1	1	0.863636	1	1	1	1	1	1	1	1	1	1	1

## Sheet: train_Dep12to18
	Child sex (1=male, 2=female) kz021_0m_1.0_0_2.0_1	Depression Score at Focus 10 assessment: F10+ (Higher = more) fddp130_120m	B20: Mother's opinion of neighbourhood as a place to live (Lower = better, 1 = Very Good, 2 = Fairly Good, 3 = Not very good, 4 = Not at all good) q2240_122m	Weighted Life Events Score (Higher=more) LifeEvents103_103m	A6: Frequency child does required homework (Higher = more homework) sa062_90m	Mother's educational qualification 5 years (Range 0-5, higher = better) MOMED5Y_61m	PTNR had anxiety >CH born y/n (1=yes, 2 = no) f519a_8m_1.0_0_2.0_1	C2b: Respondent has had/continued to have depression since study child's 5th birthday (1=yes, 2 = no) l3011r_73m_1.0_0_2.0_1	Social support score (0-30 (higher more support)) e612_8w	C1e: Frequency child goes to special classes (1 = Nearly every day, 6 = Not at all) kt3006_103m	E1b: Mother in continuous employment since child was 5 (Range 1-4, 1= yes, same job to 4 = no job) q5004_122m	MUM Had Depression >1 YR y/n (1=yes, 2 = no) j012a_47m_1.0_0_2.0_1	DV: SDQ - Conduct problems score (prorated) (Higher = more.) ku708b_108m	Mums highest ed qualification (Higher is better, 1 = CSE or none, 2 = Vocational, 3 = O level, 4 = A Level, 5 = University degree) c645_32wg	SMFQ depression score above cutoff at any point from age 12 to 18 (Higher=more) y12to18_Dep_YN_216m
count	1439	1439	1439	1439	1439	1439	1439	1439	1439	1439	1439	1439	1439	1439	1439
mean	0.6462821403752605	0.1859694232105629	0.124346	0.1550129509128814	0.8350243224461431	0.7228353022932591	0.8794996525364837	0.8051424600416955	0.6812971971276349	0.5422932592077833	0.2512392865415798	0.7941626129256428	0.13231410701876303	0.652675	0.33634468380820015
std	0.4782891460902477	0.1568173167438849	0.1703201393168058	0.1462100657840127	0.182995	0.2207202018104249	0.3183157604186361	0.38454310243795664	0.1659753411464019	0.3134677862576784	0.28785728230920765	0.391309	0.1579183606789231	0.2659870214503196	0.47262264528675724
min	0	0	0	0	0	0	0	0	0.2	0	0	0	0	0	0
0.25	0	0.09	0	0.0454545	0.75	0.6000000000000001	1	1	0.5666666666666667	0.3800000000000001	0	1	0	0.5	0
0.5	1	0.15	0	0.1363636363636363	0.85	0.8	1	1	0.7	0.4000000000000001	0.2	1	0.125	0.75	0
0.75	1	0.25	0.3333333333333333	0.2272727272727273	1	0.8400000000000001	1	1	0.8	1.0000000000000002	0.3333333333333333	1	0.25	0.75	1
max	1	1	1	0.9090909090909092	1	1	1	1	1	1.0000000000000002	1	1	1	1	1
