# Supplementary material for: Prediction of adolescent depression from prenatal and childhood data from ALSPAC using machine learning
Source: Sci Rep. 2024 Oct 7;14:23282. doi: 10.1038/s41598-024-72158-9 (PMC11458604; doi:10.1038/s41598-024-72158-9)
Supplement: Supplementary file 4 — Supplementary Information 4. [file 41598_2024_72158_MOESM4_ESM.xlsx]

## Sheet: README
Sheet	Description of the sheet	Columns	Description of the column
DepX	Features after performing RFE for age X depression, listed from most important to least important	Variable	descriptive variable name + "(" + description of what the values mean + ")" + original variable name + "_" + timestamp, where "d"= days, "m" = months, "y" = years, and +"g" = gestation

## Sheet: Dep12
Variable
SMFQ depression score >=12 yes/no at age 10 (Higher=more) y10CH_Dep_YN_127m
SDQI - Child's relationship with parents (Higher = gets along with parents) Parents_116m
Child sex (1=male, 2=female) kz021_0m_1.0_0_2.0_1
Depression Score at Focus 10 assessment: F10+ (Higher = more) fddp130_120m
Freq mum felt depressed in past mth (range 1-3, higher = less frequent) h090_33m
Avg Rhythmicity Score (Prorated) avg 6 mos, 24 mos (Higher = more) Rhythmicity_24m
PRES feelings about PREG (1=overjoyed, 6=indifferent) b320_18wg
A1ii: Assessment of childs health in past year (range 1-4 (lower is healthier, 1=very healthy, 4= unwell)) ks1001_103m
Freq mum felt depressed in past month yes/no (1=yes, 2 = no) h090a_33m_1.0_0_2.0_1
Mum had anxiety or nerves (1=yes, 2 = no) g020a_21m_1.0_0_2.0_1
Inflammation composite = mean (ZIL6_f9, ZCRP_f9) (Higher is more) Inflammf9_108m
Hip circumference (cm): F@9 (Higher is more) f9ms020_108m
DV: CCEI anxiety subscale score (prorated) (Higher = more) h178b_33m
A1ii: Assessment of child's health in past year (range 1-4 (lower is healthier, 1=very healthy, 4= unwell)) kn1001_69m
Mean Pulse: samples F@7 (Higher is more) f7sa023_84m
DV: Total # severe attention/activity symptoms (Higher = more) sa092a_90m
DV: Awkward behaviours score (prorated) (Higher = more) kr492b_91m
EAS emotionality (prorated) (Higher = more) Emotional69mos_69m
DV: SDQ - Peer problems score (prorated) (Higher = more.) ku709b_108m
Weighted life events (sum from 6mos to 8y7mo) (Higher=more) LifeEventsTot9y_103m
CCEI Depression subscale (prorated) for mom's partner (Higher = more depressed) pc088a_8w
SDQI - global self-esteem (Higher = better at school work) Global_116m
DV: Attention symptoms score (prorated) (Higher = more) kr459b_91m
Depression subscale of CCEI (0=not depressed, 16=very depressed) e376a_8w
CCEI Anxiety subscale II (Higher=more) pc084a_8w
Number of life events to child (sum from 6mos to 8y7mo) (Higher=more) LEsum103_103m
No. of life events to child (Higher=more) LEsum69_69m
DV: SDQ Emotional Symptoms Score (prorated) (Higher = more.) kq346c_81m
Adaptability Score (Prorated, Corrected for Age & Gestation) (Higher = more) kb803c_6m
Social support score: modes/missing data (0-30 (higher more support)) d801_12wg
Social network score: average score if min 6 items filled out (range 1-4 (higher more friends)) socnet92_110m
Frequency of childs participation in vigorous physical activity during past month (Higher=more) pub209_115m
Crown Crisp - Depression subscale (Higher = more) g274_21m
Edinburgh Postnatal Depression Score with missing values (0=not depressed, 30= very depressed) c601_32wg
DV: Separation anxiety symptoms score (prorated) (Higher = more) kr213b_91m
EAS emotionality (prorated) (Higher = more) Emotional57mos_57m
DV: Particular fears score (prorated) (Higher = more) kr236b_91m
Anxiety subscale of CCEI in HAB (Higher = more) b352a_18wg
DV: SDQ Total Behavioural Difficulties Score (prorated) (Higher = more.) kq346f_81m
A1i: Assessment of childs health in past month (range 1-4 (lower is healthier, 1=very healthy, 4= unwell)) ks1000_103m
DV: SDQ Conduct Problems Score (prorated) (Higher = more.) kq346d_81m
Self Esteem: Global Self Worth Score: F@8 (Higher = more competence) f8se126_96m

## Sheet: Dep13
Variable
Depression Score at Focus 10 assessment: F10+ (Higher = more) fddp130_120m
Child sex (1=male, 2=female) kz021_0m_1.0_0_2.0_1
DV: SDQ Peer Problems Score (prorated) (Higher = more.) kq346e_81m
Weighted Life Events Score (Higher=more) LifeEvents103_103m
SDQI - Child is good at athletics (Higher = better at sports) Athletics_116m
Edinburgh Postnatal Depression Score in HAB (0=not depressed, 30= very depressed) b371_18wg
SDQI - global self-esteem (Higher = better at school work) Global_116m
Social support score: modes/missing data (0-30 (higher more support)) d801_12wg
DV: Particular fears score (prorated) (Higher = more) kr236b_91m
C1l: Frequency child plays computer games (1 = Nearly every day, 6 = Not at all) kt3018_103m
SDQI - Child is pleased with physical appearance (Higher = more good looking.) Appearance_116m
EAS sociability score (prorated) (Higher = more) Sociable69mos_69m
Activity Score (Prorated) (Higher = more) ke800b_24m
EAS emotionality (prorated) (Higher = more) Emotional69mos_69m
PTR Began New Job> CH 30 MTHs (Range 1-5, reversed (5 did not happen, 1 happened and affected a lot)) j340_47m
DV: SDQ Emotional Symptoms Score (prorated) (Higher = more.) kq346c_81m
Had anxiety since birth y/n (1=yes, 2 = no) f020a_8m_1.0_0_2.0_1

## Sheet: Dep16
Variable
Self Esteem: Scholastic Competence Score: F@8 (Higher = more competence) f8se125_96m
Child sex (1=male, 2=female) kz021_0m_1.0_0_2.0_1
MUM took Depression Pills >1 YR (Range 1-4, 1 = daily, 4 = not at all) j044_47m
DV: SDQ Hyperactivity Score (prorated) (Higher = more.) kq346b_81m
Mum had depression pills > CH18 mths (Range 1-4, 1 = daily, 4 = not at all) h039_33m
DV: General anxieties score (prorated) (Higher = more) kr367b_91m
A6u: Frequency mother felt depressed in past month (Range 1-4, 1 = almost always, 4 = not at all) k1170_61m
DV: Compulsions/obsessions score (prorated) (Higher = more) kr337b_91m
Social network score: average score if min 6 items filled out (range 1-4 (higher more friends)) socnet61_73m
Mum divorced >CH18 mths yes/no (1=yes, 2=no) h218a_33m_1.0_0_2.0_1
Negative parenting experience score (range 7-28) g214_21m
DV: Awkward/troublesome behaviours score (prorated) (Higher = more) sa129b_90m
D23: Degree of emotional/attentional/behavioural difficulties child has (Higher = more) sa180_90m
DV: SMFQ depression score (prorated) (Higher = more) ku673b_91m
Mother's educational qualification 8 years (Range 0-5, higher = better) MOMED8Y_97m
Financial Difficulties Score (Higher = more difficulties, scale 0 to 20 (average of 5 items)) g840_21m
DV: Attention symptoms score (prorated) (Higher = more) sa090b_90m
DV: SDQ hyperactivity score (prorated) (Higher = more) sa162b_90m
Crown Crisp - Anxiety (prorated) (Higher = more) g269_21m
Anxiety subscale of CCEI in YP (Higher = more) c573_32wg
F&S Friends score: F@8 (Lower = more positive friendships) f8fs120_96m
# Developmental periods with mom job loss up to 110m (Higher = more losses) MJobLTot_110m
DV: SDQ Conduct Problems Score (prorated) (Higher = more.) kq346d_81m
DV: SDQ total difficulties score (prorated) (Higher = more) sa166b_90m
DV: Troublesome behaviours score (prorated) (Higher = more) sa126b_90m
A2b: Partner had depression in the past year y/n (1=yes, 2 = no) pg1011r_47m_1.0_0_2.0_1
Taken anti-depressant since birth (yes/no) (1=yes, 2 = no) f063a_8m_1.0_0_2.0_1
Number of life events to child (sum from 6mos to 8y7mo) (Higher=more) LEsum103_103m
Highest ed achieved by mom or partner 8 years (Range 0-5, higher = better) Max_ed8y_97m
Depression Score at Focus 10 assessment: F10+ (Higher = more) fddp130_120m
DV: SDQ - Total difficulties score (prorated) (Higher = more.) ku710b_108m
Child score on moods and feelings questionnaire (depression) at 10 years (Higher=more) y10CH_Dep_127m
DV: Child has ever had speech & language difficulties (1=yes, 2 = no) sa034a_90m_1.0_0_2.0_1
DV: SDQ - Emotional symptoms score (prorated) (Higher = more.) ku707b_108m

## Sheet: Dep17
Variable
Mom married (no=0, yes = 1) married8wg_8wg_0.0_0_1.0_1
Freq mum felt depressed in past mth (range 1-3, higher = less frequent) h090_33m
Depression Score at Focus 10 assessment: F10+ (Higher = more) fddp130_120m
DV: Edinburgh postnatal depression scale score (prorated) (Higher = more) h200b_33m
A3v: Mother has ever had severe depression (1=yes, 2 = no) n1061r_97m_1.0_0_2.0_1
DV: Attention/activity symptoms score (prorated) (Higher = more) sa093b_90m
Stage of pubertal development at 8 years 1 month (Range 1-5, Higher=more) puberty8y_97m
C2a: Respondent has had/continued to have anxiety/nerves since study child's 5th birthday (1=yes, 2 = no) l3010r_73m_1.0_0_2.0_1
Child not wanted by partner (1=yes, 2 = no) f229a_8m_1.0_0_2.0_1
Average social class partner from 18wk gest to 8y1mo (Lower is better) Avg_sc_p_97m
Mother's educational qualification 5 years (Range 0-5, higher = better) MOMED5Y_61m
D1: Respondent's partner died since study child's 5th birthday (1=yes, 2=no) l4000r_73m_1.0_0_2.0_1
Social network score: average score if min 6 items filled out (range 1-4 (higher more friends)) socnet51_61m
Hyperactivity score (RR) (Higher = more) kj645_42m
Child score on moods and feelings questionnaire (depression) at 10 years (Higher=more) y10CH_Dep_127m
B26: Mother got married since the study child's 6th birthday (no=0, yes = 1) p2025r_110m_0.0_0_1.0_1
B15: Child is influenced by friends or mates (1= Very strongly, 5 = Never) ku424_108m
Mother interaction score (1-5 higher more interactions) kj430_42m
DV: SDQ - Peer problems score (prorated) (Higher = more.) ku709b_108m
Number of life events since child's 5th birthday (Higher=more) kq379a_81m
F&S Friends score: F@8 (Lower = more positive friendships) f8fs120_96m
Social Support Mode (Higher = more) pe211_21m
D12: Mothers partner lost job in the past year (yes/no) (1=yes, 2 = no) k4011r_61m_1.0_0_2.0_1
B15: Mother lost her job since the study child's 6th birthday (yes/no) (1=yes, 2 = no) p2014r_110m_1.0_0_2.0_1
DV: SDQ Peer Problems Score (prorated) (Higher = more.) kq346e_81m
DV: DAWBA DSM-IV clinical diagnosis - Combined ADHD (1= Yes, 2 = No) kr800_91m_1.0_0_2.0_1
A2b: Mother had depression in past year (1=yes, 2 = no) k1011r_61m_1.0_0_2.0_1
DV: Troublesome behaviours score (prorated) (Higher = more.) kr519b_91m
Mom never married (no=0, yes = 1) neverm8m_8m_0.0_0_1.0_1
Child sex (1=male, 2=female) kz021_0m_1.0_0_2.0_1
Social Network Score: Modes/Missing Data (Higher = more) pe231_21m
DV: DAWBA DSM-IV clinical diagnosis - Any ADHD disorder (1= Yes, 2 = No) kr803a_91m_1.0_0_2.0_1
C3e: Frequency respondent has taken pills for depression since study child's 5th birthday (Range 1-4, 1 = daily, 4 = not at all) l3044_73m
Self Esteem: Global Self Worth Score: F@8 (Higher = more competence) f8se126_96m
Total Body - fat mass (g) F@9 (Higher is more) f9dx135_108m
Mum started new job >CH8MTHs yes/no (1=yes, 2 = no) g331a_21m_1.0_0_2.0_1
B18: Mother and husband/partner separated since the study child's 6th birthday (no=0, yes = 1) p2017r_110m_0.0_0_1.0_1
D16: Respondent's partner went away since study child's 5th birthday (Range 1-5, reversed (5 did not happen, 1 happened and affected a lot)) l4015_73m
Highest ed achieved by mom or partner (Higher is better, 1 = CSE or none, 2 = Vocational, 3 = O level, 4 = A Level, 5 = University degree) Max_ed_32wg
FREQ MUM felt Depressed in Past Month (Range 1-3, higher = more) j100_47m
DV: SDQ Emotional Symptoms Score (prorated) (Higher = more.) kq346c_81m
DV: CCEI anxiety subscale score (prorated) (Higher = more) h178b_33m
Mum and partner separated >CH18 mths yes/no (1=yes, 2=no) h227a_33m_1.0_0_2.0_1
Social support score: average score if min 6 items filled out (range 1-4 (higher more support)) socsup61_73m
C1e: Frequency child goes to special classes (1 = Nearly every day, 6 = Not at all) kt3006_103m
Partner is Currently Employed yes/no (1=yes, 2 = no) j632_47m_1.0_0_2.0_1
Mum got married >CH18 mths yes/no (1=yes, 2=no) h235a_33m_1.0_0_2.0_1
A1d: Teacher's rating of child for age - general knowledge (Range 1-5, 1 = very good, 5 = poor) sa013_90m
Total behavioural difficulties score (RR) (Higher = more) kj647_42m
DV: Any past or current educational problems (1=yes, 2 = no) sa043b_90m_1.0_0_2.0_1
Crown Crisp - Depression subscale (Higher = more) g274_21m
DV: DAWBA DSM-IV clinical diagnosis - Depressive disorder NOS (1= Yes, 2 = No) kr831_91m_1.0_0_2.0_1
DV: Any mood symptoms yes/no (1=yes, 2= no) kr422b_91m_1.0_0_2.0_1
D23b: Degree to which child's emotional/attentional/behavioural difficulties upset child (Higher = more) sa182r_90m
Edinburgh Postnatal Depression Score with missing values (0=not depressed, 30= very depressed) c601_32wg
DV: DAWBA DSM-IV clinical diagnosis - Hyperactive-impulsive ADHD (1= Yes, 2 = No) kr802_91m_1.0_0_2.0_1
Mom never married (no=0, yes = 1) neverm8wg_8wg_0.0_0_1.0_1
SDQI - Child is pleased with physical appearance (Higher = more good looking.) Appearance_116m
Average partner's opinion of neiborhood (across gest,2y,7y,10y) (Higher = worse neighborhood) Avg_neighb_p_122m
Adjusted calcium, F9 (Higher is more) Adjcalcium_F9_108m
C2b: Respondent has had/continued to have depression since study child's 5th birthday (1=yes, 2 = no) l3011r_73m_1.0_0_2.0_1
DV: Particular fears score (prorated) (Higher = more) kr236b_91m
Babys state of health (range 1-4 (lower is healthier, 1=very healthy, 4= unwell)) ka248_4w
Mom married (no=0, yes = 1) married21m_21m_0.0_0_1.0_1
F1a: Respondent currently has a partner yes/no (no=0, yes = 1) l6000r_73m_0.0_0_1.0_1
Mum felt depressed in past month (1=yes, 2 = no) g120a_21m_1.0_0_2.0_1
DV: Child has ever had speech & language difficulties (1=yes, 2 = no) sa034a_90m_1.0_0_2.0_1
Negative parenting experience score (range 7-28) g214_21m
Weighted life events (sum from 6mos to 8y7mo) (Higher=more) LifeEventsTot9y_103m
Mum got married > CH18 mths (Range 1-5, reversed (5 did not happen, 1 happened and affected a lot)) h235_33m
Average socio-economic group mom from 18wk gest to 3y11mos (Lower is better) Avg_seg_m_47m
Mum had anxiety or nerves (1=yes, 2 = no) g020a_21m_1.0_0_2.0_1
Partner employed (1=yes, 2 = no) g650_21m_1.0_0_2.0_1
Partner's educational qualification 5 years (Range 0-5, higher = better) PARTNERED5Y_61m
DV: DAWBA DSM-IV clinical diagnosis - Any depressive disorder (1= Yes, 2 = No) kr832a_91m_1.0_0_2.0_1
DV: Child has ever been considered for statementing (1=yes, 2 = no) sa045b_90m_1.0_0_2.0_1
C7a: Mother currently married or living with partner (1=yes, 2= no) m3100_85m_1.0_0_2.0_1
Mom lives with current partner (1= yes, 2 = no, but has partner, 3 = no partner) f501_8m_2.0
Partner went away since child was born (Range 1-5, reversed (5 did not happen, 1 happened and affected a lot)) f235_8m
E11a: Average weekly take-home family income (Higher is better, 1= < √Ç¬£100, 2 = √Ç¬£100-199, 3 = √Ç¬£200-299, 4 = √Ç¬£300-399, 5 = √Ç¬£400+) m5180_85m
number of DAWBA diagnoses (including depression) (Higher = more) sum_diagnoses_91m
SMFQ depression score >=12 yes/no at age 10 (Higher=more) y10CH_Dep_YN_127m
A1i: Assessment of childs health in past month (range 1-4 (lower is healthier, 1=very healthy, 4= unwell)) ks1000_103m
B14: Child is at ease with children of own age (0 = no, 1 = yes (more positive friendships)) ku423r_108m_0.0_0_1.0_1
A2b: Partner has had depression since the study child was 18 months old y/n (1=yes, 2 = no) pf1011r_33m_1.0_0_2.0_1
SDQI - Child is good at reading (Higher = better at school work) Reading_116m

## Sheet: Dep18
Variable
Child sex (1=male, 2=female) kz021_0m_1.0_0_2.0_1
A1d: Teacher's rating of child for age - general knowledge (Range 1-5, 1 = very good, 5 = poor) sa013_90m
Edinburgh Post-natal Depression Score (Higher = more) g290_21m
SDQI - Child is pleased with physical appearance (Higher = more good looking.) Appearance_116m
Social support score: average score if min 6 items filled out (range 1-4 (higher more support)) psocsup61_61m
B15: Child is influenced by friends or mates (1= Very strongly, 5 = Never) ku424_108m
A3e: Frequency mother has taken pills for depression in last 2 years (Range 1-4, 1 = daily, 4 = not at all) p1054_110m
Mom lives with current partner (1= yes, 2 = no, but has partner, 3 = no partner) f501_8m_3.0
DV: DAWBA DSM-IV clinical diagnosis - Any oppositional-conduct disorder (1= Yes, 2 = No) kr813a_91m_1.0_0_2.0_1
Hip circumference (cm): F@7 (Higher is more) f7ms020_84m
Mom never married (no=0, yes = 1) neverm21m_21m_0.0_0_1.0_1
Mom divorced (no=0, yes = 1) divorced21m_21m_0.0_0_1.0_1
Mom has current partner yes/no (0=no, 1=yes) h480r_33m_0.0_0_1.0_1
Child lives with natural dad yes/no (0=no, 1=yes) h400r_33m_0.0_0_1.0_1
number of DAWBA diagnoses (including depression) (Higher = more) sum_diagnoses_91m
B26: Mother got married since the study child's 6th birthday (no=0, yes = 1) p2025r_110m_0.0_0_1.0_1
Partner lives with mum (1=yes, 2=no) h481_33m_1.0_0_2.0_1
DV: DAWBA DSM-IV clinical diagnosis - Conduct disorder (1= Yes, 2 = No) kr811_91m_1.0_0_2.0_1
Separation with partner yes/no (1=yes, 2=no) f237a_8m_1.0_0_2.0_1
C3e: Husband/partner has had anxiety or nerves, in last 2 years (1=yes, 2 = no) p3024r_110m_1.0_0_2.0_1
SMFQ depression score >=12 yes/no at age 10 (Higher=more) y10CH_Dep_YN_127m
Avg Mood Score (Prorated) avg 6 mos, 24 mos (Higher = more) Mood_24m
Mom never married (no=0, yes = 1) neverm97m_97m_0.0_0_1.0_1
Mom separated since pregnancy (1=yes, 2=no) b587r_18wg_1.0_0_2.0_1
Family Income per week (Higher is better, 1= < √Ç¬£100, 2 = √Ç¬£100-199, 3 = √Ç¬£200-299, 4 = √Ç¬£300-399, 5 = √Ç¬£400+) j410_47m
Child not wanted by partner (1=yes, 2 = no) f229a_8m_1.0_0_2.0_1
PTNR currently employed (Range 1-5, reversed (5 did not happen, 1 happened and affected a lot)) f565_8m
Partner's educational qualification 8 years (Range 0-5, higher = better) PARTNERED8Y_97m
Mom never married (no=0, yes = 1) neverm8wg_8wg_0.0_0_1.0_1
Child hospitalized since 6 Months Old (1=yes, 2 = no) kd057_18m_1.0_0_2.0_1
DV: SDQ Hyperactivity Score (prorated) (Higher = more.) kq346b_81m
A5i: Child's stream for Mathematics (Range 1-3, Higher = better ability) sa060r_90m
A2a: Mother had anxiety or nerves in past year (1=yes, 2 = no) k1010r_61m_1.0_0_2.0_1
DV: Any mood symptoms yes/no (1=yes, 2= no) kr422b_91m_1.0_0_2.0_1
Depression subscale of CCEI (0=not depressed, 16=very depressed) e376a_8w
Job situation of PTNR (0=not working, 1= part-time work, 2= full-time work) e521r_8w
Partner had depression yes/no (1=yes, 2 = no) h489a_33m_1.0_0_2.0_1
A1a: Teacher's rating of child for age - general ability (Range 1-5, 1 = very good, 5 = poor) sa010_90m
Separation from PTNR >CH born (Range 1-5, reversed (5 did not happen, 1 happened and affected a lot)) f237_8m
Mom currently has partner yes/no (1=yes, 2=no) c760_32wg_1.0_0_2.0_1
Albumin, F9 (Higher is more) Albumin_F9_108m

## Sheet: Dep12-18
Variable
Child sex (1=male, 2=female) kz021_0m_1.0_0_2.0_1
Depression Score at Focus 10 assessment: F10+ (Higher = more) fddp130_120m
B20: Mother's opinion of neighbourhood as a place to live (Lower = better, 1 = Very Good, 2 = Fairly Good, 3 = Not very good, 4 = Not at all good) q2240_122m
Weighted Life Events Score (Higher=more) LifeEvents103_103m
A6: Frequency child does required homework (Higher = more homework) sa062_90m
Mother's educational qualification 5 years (Range 0-5, higher = better) MOMED5Y_61m
PTNR had anxiety >CH born y/n (1=yes, 2 = no) f519a_8m_1.0_0_2.0_1
C2b: Respondent has had/continued to have depression since study child's 5th birthday (1=yes, 2 = no) l3011r_73m_1.0_0_2.0_1
Social support score (0-30 (higher more support)) e612_8w
C1e: Frequency child goes to special classes (1 = Nearly every day, 6 = Not at all) kt3006_103m
E1b: Mother in continuous employment since child was 5 (Range 1-4, 1= yes, same job to 4 = no job) q5004_122m
MUM Had Depression >1 YR y/n (1=yes, 2 = no) j012a_47m_1.0_0_2.0_1
DV: SDQ - Conduct problems score (prorated) (Higher = more.) ku708b_108m
Mums highest ed qualification (Higher is better, 1 = CSE or none, 2 = Vocational, 3 = O level, 4 = A Level, 5 = University degree) c645_32wg
